# Supplementary material for: Spanish version of the Pediatric Anesthesia Emergence Delirium scale: translation and cross-cultural adaptation
Source: BMC Anesthesiol. 2022 Nov 14;22:349. doi: 10.1186/s12871-022-01893-1 (PMC9661762; doi:10.1186/s12871-022-01893-1)
Supplement: Supplementary file 2 — Additional file 2. [file 12871_2022_1893_MOESM2_ESM.xlsx]

## Sheet: DATA
ID	Sex	Age	W	Tpo_anest	Wup_T	ASA	Anest_cat	Unit
1	1	7.07671	30	75	16	2	TIVA	PedCx
2	1	6.46027	21	65	52	1	TIVA	PedCx
3	0	7.91781	33	35	15	1	TIVA	PedCx
4	1	6.88767	29	60	26	1	TIVA	PedCx
5	1	14.8384	69	95	51	1	TIVA	PedCx
6	0	6.52055	28	40	11	1	TIVA	ORL
7	1	4.59726	18	35	18	1	TIVA	ORL
8	1	7.49315	35	40	32	1	TIVA	ORL
9	0	10.8849	28	30	10	1	TIVA	ORL
10	1	6.08219	20	40	15	1	TIVA	OFT
11	1	1.66575	13	70	2	1	TIVA	PedCx
12	1	4.5	21.2	55	13	2	TIVA	PedCx
13	1	2.0137	14	35	21	1	TIVA	PedCx
14	1	7.1726	37	30	13	1	TIVA	PedCx
17	1	5.58082	19.5	40	30	1	TIVA	ORL
18	1	3.56438	16.5	95	52	2	TIVA	ORL
19	1	6.06849	23.5	65	7	1	TIVA	ORTH
20	1	5.89315	25	30	30	1	TIVA	ORTH
21	1	14.7562	53	85	15	1	TIVA	ORTH
22	0	9.26575	26	110	18	1	TIVA	ORTH
23	1	8.06849	22.4	55	17	1	TIVA	OFT
25	1	2.52329	15.5	95	16	2	TIVA	PedCx
26	0	6.12603	31	60	15	1	TIVA	PedCx
27	0	13.0384	54	100	14	1	TIVA	PedCx
28	0	3.99178	18.3	40	58	2	TIVA	PedCx
29	1	11.7452	33	80	0	1	TIVA	PedCx
30	1	8.86027	47	40	24	2	TIVA	ORL
31	1	10.4384	43.5	60	15	1	TIVA	ORL
32	1	8.44384	29	45	22	1	TIVA	ORL
33	1	4.52603	20	20	53	1	AI	OFT
34	1	8.32329	54	80	11	1	TIVA	OFT
35	1	9.00822	37	70	19	1	TIVA	PedCx
36	0	7.03562	23	50	23	1	TIVA	PedCx
37	1	4.00548	19.4	75	36	2	TIVA	PedCx
38	1	8.82466	24.5	35	13	1	TIVA	PedCx
39	1	8.83288	40.5	55	25	1	TIVA	PedCx
40	1	9.60274	47	50	13	2	TIVA	PedCx
41	0	10.1397	31	55	16	2	TIVA	PedCx
42	0	8.96712	39	55	17	1	TIVA	ORL
43	1	4.71507	23.5	20	11	2	AI	ORL
44	0	2.42192	12.1	145	18	1	TIVA	OTH
45	1	9.50411	31.3	70	37	1	TIVA	OFT
46	1	3.98356	16.3	55	15	2	TIVA	OFT
47	0	2.30411	13	35	15	3	TIVA	OFT
48	1	5.53699	17	65	14	1	TIVA	PedCx
49	1	8.46027	42.2	50	16	2	TIVA	PedCx
50	0	8.13973	33	40	16	1	TIVA	PedCx
51	1	10.3342	30	55	18	1	TIVA	PedCx
52	0	8.92055	29	60	33	1	TIVA	ORL
53	0	8.33151	27	55	22	1	TIVA	ORL
54	0	7.48219	31	65	22	2	TIVA	ORTH
55	1	7.8	25.3	50	7	1	TIVA	ORTH
56	1	8.34247	29.6	50	15	1	TIVA	ORTH
57	1	4.26027	17.8	30	51	1	TIVA	OFT
58	1	3.7726	18	30	0	2	TIVA	PedCx
59	1	7.93425	27	50	32	1	TIVA	PedCx
60	1	8.8274	41.8	45	16	2	TIVA	PedCx
61	0	8.93151	30	35	19	2	TIVA	PedCx
62	0	10.6384	51	95	32	2	TIVA	PedCx
63	1	3.79178	16	65	48	1	TIVA	PedCx
64	1	8.56712	31	95	22	1	TIVA	PedCx
65	1	12.6466	46.5	40	15	2	TIVA	PedCx
66	1	11.2164	41	50	21	1	TIVA	PedCx
67	0	10.0219	29	55	11	1	TIVA	PedCx
68	0	9.06301	42	40	15	1	TIVA	ORL
69	1	7.13973	23	90	17	1	TIVA	ORL
70	0	5.9726	26	65	18	1	TIVA	ORL
71	1	4.81096	23	35	19	2	TIVA	ORL
72	1	6.90411	35	30	13	1	TIVA	ORL
73	1	13.2192	46	35	35	2	TIVA	ORL
74	0	9.05479	33	60	17	2	TIVA	ORTH
75	0	10.789	32	120	6	1	TIVA	ORTH
76	0	7.69863	32	120	7	2	TIVA	ORTH
77	0	10.2603	27	40	14	1	TIVA	PedCx
79	1	9.88493	51	80	30	2	TIVA	PedCx
80	1	9.67945	45	40	4	2	TIVA	ORL
81	0	7.47671	29.4	60	24	2	TIVA	ORL
82	1	5.31507	26	55	19	1	TIVA	ORL
83	1	7.18356	29	25	11	1	TIVA	ORL
84	1	7.38082	29	30	44	2	TIVA	ORL
85	1	7.29041	31	40	14	2	TIVA	ORL
86	1	12.4438	56	30	19	1	TIVA	ORL
87	1	14.9644	55.6	65	18	1	TIVA	ORTH
88	0	6.43562	22	50	20	1	TIVA	ORTH
89	0	10.1699	57	105	6	2	TIVA	ORTH
90	1	5.47945	21	65	27	1	TIVA	OFT
91	1	2.1	9.9	75	34	2	TIVA	PedCx
92	1	7.14795	23	48	11	1	TIVA	PedCx
93	1	10.0411	36.5	40	36	2	TIVA	PedCx
94	0	8.65205	20	40	13	2	TIVA	PedCx
95	1	9.39726	36	45	13	2	TIVA	PedCx
96	1	8.59178	39	40	15	2	TIVA	PedCx
97	1	5.60548	22	50	12	2	TIVA	PedCx
98	1	14.4685	53	55	1	1	TIVA	PedCx
99	1	3.66301	22	75	17	2	TIVA	OTH
100	1	6.80274	32	60	26	2	TIVA	ORL
101	1	2.4411	12	25	13	1	TIVA	ORL
102	1	5.63288	24	45	18	1	AI	ORL
103	1	5.95342	26	35	14	2	AI	ORL
104	0	6.06849	23	53	20	1	AI	ORL
105	1	11.3589	55	50	22	2	AI	ORL
106	1	4.48767	19.5	90	12	1	TIVA	ORTH
107	0	11.4767	77	55	24	2	TIVA	ORTH
108	1	4.82466	21	40	12	1	TIVA	PedCx
110	0	14.3753	60.4	50	16	2	TIVA	PedCx
111	0	14.9918	47	30	8	2	TIVA	PedCx
112	1	5.09863	18.4	90	19	1	TIVA	PedCx
113	1	8.99452	35	65	24	1	TIVA	PedCx
114	1	6.29041	27	55	20	1	TIVA	PedCx
115	1	13.5233	47.5	70	6	2	TIVA	PedCx
117	0	10.7342	56	35	15	2	TIVA	ORL
118	1	4.92055	19.7	55	21	1	TIVA	ORL
119	1	4.40548	19	80	47	1	TIVA	OFT
120	1	3.9	16	85	26	2	TIVA	ORL
121	1	5.69863	27	55	25	1	TIVA	ORL
122	1	12.7918	88.6	60	14	1	TIVA	ORL
123	0	7.48493	24	65	2	1	TIVA	ORTH
124	1	1.77534	13	55	50	1	TIVA	PedCx
125	1	3.41644	14	85	47	1	TIVA	PedCx
126	1	8.98904	27.6	45	18	1	TIVA	PedCx
127	1	9.12055	25	55	9	2	TIVA	PedCx
128	1	3.3863	13	91	41	1	TIVA	PedCx
129	1	4.41644	23	60	35	2	TIVA	PedCx
130	0	5.92329	28.7	35	24	1	TIVA	ORL
131	1	4.76438	19.9	60	36	1	TIVA	ORL
132	1	9.26027	35.9	30	5	2	TIVA	ORL
133	0	7.37534	33	45	31	2	TIVA	ORL
134	1	5.99452	21	20	32	2	AI	OFT
135	0	9.1	43.9	60	3	1	AI	OFT
136	1	13.4082	59	40	28	3	AI	ORTH
137	1	9.23836	24	63	12	1	AI	PedCx
138	1	4.6411	22	55	42	2	AI	PedCx
139	1	6.78082	20	65	13	2	AI	PedCx
140	1	13.9425	68	90	47	1	AI	PedCx
141	0	7.03836	22	25	12	2	AI	ORL
142	1	6.44384	23.7	55	45	2	AI	ORL
143	0	4.91233	18.7	45	19	2	AI	ORL
144	1	4.73151	23.25	35	12	1	AI	ORL
146	0	9.41096	36	45	33	1	AI	ORL
147	0	5.18082	18.5	64	58	2	AI	ORL
148	0	6.79178	31	78	31	2	AI	OFT
149	1	9.82192	58	60	34	1	AI	OFT
150	0	9.04658	33	30	11	1	AI	OFT
151	0	11.3205	54.4	66	38	2	AI	ORTH
152	0	8.5589	47	55	14	2	AI	ORTH
153	1	2.94521	15	45	19	2	AI	ORL
154	0	11.0712	58.3	45	20	2	AI	ORL
155	0	5.43836	17.7	55	38	1	AI	ORL
156	1	5.05479	22	55	38	2	AI	ORL
157	0	14.4164	82.7	40	13	2	AI	ORL
158	0	5.96712	26.5	40	19	1	AI	ORL
159	1	7.54521	33.5	90	23	1	AI	OFT
160	1	14.6986	54	98	16	1	AI	ORTH
161	1	12.3726	42	75	22	1	AI	ORTH
162	1	3.92603	18	55	50	2	AI	PedCx
163	1	4.16438	22	60	17	2	AI	PedCx
164	1	5.57808	19	65	16	1	TIVA	PedCx
165	1	3.83562	17	85	47	2	TIVA	PedCx
166	1	6.0411	18	80	21	1	TIVA	PedCx
167	0	13.063	51	50	13	1	TIVA	PedCx
168	1	2.1726	14.2	75	15	1	AI	PedCx
169	0	4.21096	22	35	45	1	AI	PedCx
170	1	3.94521	13.5	35	51	1	TIVA	PedCx
171	1	8.49315	33	35	21	1	TIVA	PedCx
172	1	11.5836	54.8	50	18	1	TIVA	PedCx
173	1	10.4904	34.5	40	24	1	AI	ORL
174	1	7.34521	26	30	40	2	TIVA	ORL
175	0	5.9726	17.5	90	34	1	TIVA	ORL
176	1	8.89863	32	30	32	2	TIVA	ORL
177	1	5.42192	22	30	15	1	TIVA	ORL
178	0	5.81918	35	15	47	2	TIVA	OFT
179	1	10.0438	50	50	36	1	TIVA	OFT
180	0	7.55068	25.5	45	32	1	TIVA	OFT
181	0	1.77808	10.7	50	39	2	TIVA	ORTH
182	1	14.9507	55	35	15	1	TIVA	ORTH
183	1	2.08493	13	60	20	2	AI	PedCx
184	1	3.19452	15.4	60	47	2	AI	PedCx
185	1	5.88219	20	60	52	1	AI	PedCx
186	0	7.98082	25	50	23	1	AI	PedCx
187	1	7.40548	33.7	25	3	1	AI	ORL
188	0	6.8411	29	35	19	2	AI	ORL
189	0	5.79452	23	40	11	2	AI	ORL
190	0	6.31507	28	45	3	2	AI	ORL
191	0	12.463	41	40	18	2	AI	ORL
192	1	4.53151	16	45	27	2	AI	ORL
193	0	4.2411	16.5	80	47	1	AI	OFT
194	0	8.17808	39	50	33	2	AI	OFT
195	1	14.1452	69	105	43	1	AI	ORTH
196	1	2.61096	12	95	49	2	TIVA	PedCx
197	1	5.70411	21.6	15	37	1	TIVA	PedCx
198	1	6.5726	29.2	55	31	1	TIVA	PedCx
199	1	3.39178	16	70	39	2	TIVA	PedCx
200	1	6.67123	25	45	17	2	TIVA	PedCx
201	1	8.47671	41	60	8	2	TIVA	PedCx
202	0	12.7808	50.2	45	29	1	TIVA	ORL
203	0	5.03836	21	45	22	2	TIVA	ORL
204	0	5.65753	20	30	23	2	TIVA	ORL
205	0	9.53425	37.7	35	17	1	TIVA	ORL
206	0	8.38904	27.5	30	27	1	TIVA	ORL
207	0	7.50137	33	50	32	1	TIVA	OFT
208	0	5.2411	20	50	40	1	TIVA	OFT
209	0	6.37534	25	35	16	1	TIVA	OFT
210	1	13.4438	57.6	130	26	1	TIVA	ORTH
211	0	11.9096	43	25	5	1	TIVA	ORTH
212	1	4.18356	19	50	36	1	TIVA	ORL
213	0	4.61096	28	50	25	1	TIVA	ORL
214	1	4.53425	22.2	70	26	1	TIVA	PedCx
215	1	8.0274	29.6	40	52	1	TIVA	PedCx
216	1	13.863	47.9	40	33	1	TIVA	PedCx
217	1	5.67945	29.3	110	20	1	TIVA	PedCx
218	1	9.11233	40	55	1	1	TIVA	PedCx
219	1	12.5616	43.5	40	9	1	TIVA	PedCx
220	1	14.7671	50	45	21	1	TIVA	PedCx
221	0	12.9479	82.5	35	5	2	AI	ORTH
222	0	1.98904	11.5	50	18	1	TIVA	PedCx
223	1	4.18904	20	45	12	2	TIVA	PedCx
224	1	3.54795	22	30	3	1	TIVA	PedCx
225	1	2.14795	14.5	35	55	1	TIVA	PedCx
226	0	2.89863	12.5	65	37	1	TIVA	PedCx
227	1	6.72055	20.3	95	36	1	TIVA	PedCx
228	1	7.92603	28.6	55	17	1	TIVA	PedCx
229	1	8.19178	23.3	30	22	1	TIVA	PedCx
230	0	3.93973	16	50	44	2	AI	ORL
231	1	3.40548	23.3	55	52	2	AI	ORL
232	0	9.87671	40	35	16	1	AI	ORL
233	0	6.59452	26	60	20	1	TIVA	PedCx
234	0	12.8795	63	35	5	1	TIVA	PedCx
235	1	6.09589	27	45	13	1	TIVA	PedCx
236	1	6.66027	19	40	8	1	TIVA	ORL
237	1	7.7726	31	25	24	1	TIVA	ORL
238	1	5.3589	18	30	28	2	TIVA	ORL
239	0	7.89863	38.5	25	27	2	TIVA	ORL
240	1	5.51233	24	25	24	1	TIVA	ORL
241	0	6.08219	18	35	36	1	TIVA	ORL
242	1	3.59452	17	15	44	1	TIVA	OFT
243	1	1.76438	11.5	20	37	1	AI	PedCx
244	0	6.96164	30	45	21	1	TIVA	PedCx
245	1	6.79726	23	40	30	1	TIVA	PedCx
246	1	4.97808	22	45	50	1	TIVA	PedCx
247	1	5.41644	27.9	35	29	1	AI	PedCx
248	1	7.92055	40	55	39	2	TIVA	PedCx
249	1	6.24932	21.6	50	15	1	TIVA	PedCx
250	1	14.989	49	30	18	2	TIVA	PedCx
251	1	14.9123	82.5	45	11	2	TIVA	PedCx
252	0	7.71781	24.5	35	20	1	TIVA	ORL
253	1	8.70959	27.5	35	24	1	TIVA	ORL
254	1	5.26027	25	55	33	1	TIVA	ORL
255	1	8.01918	18.4	45	22	1	TIVA	ORL
256	1	7.53151	38	20	28	1	TIVA	ORL
257	0	9.87123	45	40	41	2	TIVA	ORL
258	1	7.42466	37	50	21	1	TIVA	OFT
259	1	2.03562	13.7	65	58	1	AI	PedCx
260	1	12.4329	59.9	35	20	1	TIVA	ORTH
261	1	14.4658	60.4	20	28	1	TIVA	ORTH
262	1	1.70137	15.5	50	25	1	AI	PedCx
263	1	6.65479	25	30	14	1	TIVA	PedCx
264	1	9.31507	30	35	47	1	TIVA	PedCx
265	1	3.32877	19	90	36	2	TIVA	PedCx
266	1	5.09041	20	60	43	1	TIVA	PedCx
267	0	2.36438	14.9	40	16	1	TIVA	PedCx
268	1	1.90137	11.8	115	10	2	TIVA	PedCx
269	1	6.84384	24	35	28	2	TIVA	PedCx
270	0	3.67671	17	45	29	2	TIVA	ORL
271	0	9.45753	53.5	55	28	2	TIVA	ORL
272	1	10.1589	49	30	14	1	TIVA	ORL
273	1	6.89041	29	50	24	1	TIVA	ORL
274	1	12.2466	57	45	11	1	TIVA	ORL
275	0	8.68767	36	55	30	1	TIVA	OFT
276	0	5.65479	37.6	70	18	2	TIVA	OFT
277	1	9.2137	37	60	56	1	TIVA	ORTH
278	1	7.86575	47.5	115	33	1	TIVA	ORTH
279	0	9.26027	52.3	50	18	2	TIVA	PedCx
280	1	2.71781	12.5	40	22	2	TIVA	OTH
281	1	2.35616	10.8	120	35	2	TIVA	PedCx
282	1	4.70411	21	55	17	1	TIVA	PedCx
283	1	5.29863	24	40	14	1	TIVA	PedCx
284	1	5.05479	24	55	34	2	TIVA	ORL
285	1	8.68219	28	85	25	1	TIVA	ORL
286	1	12.5452	49	30	46	1	TIVA	ORL
287	1	5.07945	24.3	35	23	2	AI	ORL
288	1	5.29041	26	30	28	2	TIVA	ORL
289	0	7.41918	20	50	30	1	TIVA	ORL
290	0	5.52055	27	40	31	1	TIVA	OFT
291	0	6.17534	25	50	42	1	TIVA	OFT
292	1	8.16438	24	150	49	1	TIVA	ORTH
293	0	10.7863	45	60	20	2	TIVA	OFT
294	1	6.47671	26.5	50	29	2	TIVA	PedCx
295	1	4.46575	19.4	45	56	1	TIVA	PedCx
296	1	4.76986	28.2	65	4	2	TIVA	PedCx
297	0	9.93425	38	65	16	1	TIVA	PedCx
298	1	5.9589	23	40	18	1	TIVA	PedCx
299	1	10.7205	52	100	14	2	TIVA	PedCx
300	1	5.48767	29	30	33	2	TIVA	ORL
301	1	4.21918	16	25	21	1	TIVA	ORL
302	1	4.72877	23.5	35	0	1	TIVA	ORL
303	0	6.65479	22	15	23	2	TIVA	ORL
304	1	5.90137	17	15	37	1	TIVA	ORL
305	1	7.05205	24	25	23	2	TIVA	ORL
306	1	5.73699	20.8	75	48	1	TIVA	OFT
307	0	10.1616	60	90	21	2	TIVA	OFT
308	0	5.64658	34	145	22	2	TIVA	ORTH
309	1	5.8274	23	62	26	1	TIVA	PedCx
310	1	11.0712	50.5	35	20	1	TIVA	PedCx
311	1	10.0849	31	50	15	1	TIVA	PedCx
312	0	6.81096	27.5	20	25	2	TIVA	ORL
313	0	4.07397	19	100	21	1	TIVA	OFT
314	1	6.41096	27	58	20	1	TIVA	OFT
315	0	12.4767	51	90	16	1	TIVA	ORTH
316	1	11.6082	41	57	12	2	TIVA	PedCx
317	1	6.30959	31.5	35	55	1	TIVA	PedCx
318	1	3.88219	21.6	45	22	1	TIVA	PedCx
319	1	4.13699	18	35	31	2	TIVA	PedCx
320	1	3.6411	17	65	57	1	TIVA	PedCx
321	1	4.76438	18	40	36	2	TIVA	PedCx
322	1	7.0411	28.5	30	42	1	TIVA	PedCx
323	1	12.2301	46.5	45	28	1	TIVA	PedCx
324	1	2.93151	9.7	75	10	3	TIVA	PedCx
325	1	10.9151	41	80	34	1	TIVA	PedCx
326	1	5.48219	27	70	26	1	TIVA	PedCx
327	0	5.03014	19.5	45	16	1	TIVA	ORL
328	0	9.34521	53.5	50	34	1	TIVA	OFT
329	0	6.3	30	15	20	1	TIVA	ORTH
330	1	8.7726	37	55	49	2	TIVA	ORTH
331	0	3.87671	19	80	2	1	TIVA	PedCx
332	1	5.8274	22	50	7	1	TIVA	PedCx
333	1	6.17534	16.8	45	15	1	TIVA	PedCx
334	1	6.09041	20	50	7	1	TIVA	PedCx
335	0	11.3507	38	40	23	2	TIVA	PedCx
336	1	7.26575	28	50	10	1	TIVA	PedCx
337	1	5.15068	17	40	47	2	TIVA	PedCx
338	1	6.48219	19	40	22	1	TIVA	PedCx
339	0	14.0877	45	55	15	1	TIVA	PedCx
340	1	12.6	48	45	25	2	TIVA	PedCx
341	0	2.88219	15	80	27	1	TIVA	PedCx
342	1	9.3589	45.2	35	35	2	TIVA	PedCx
343	0	4.45479	26.4	35	53	2	TIVA	ORL
344	0	8.08493	30.5	35	27	1	TIVA	ORL
345	0	9.38356	27.4	30	23	2	TIVA	ORL
346	1	9.65479	37	25	46	1	TIVA	ORL
347	0	2.51781	13.2	35	31	1	TIVA	ORL
348	1	4.15342	25	30	32	2	TIVA	ORL
349	1	10.1644	40	30	31	2	TIVA	ORL
350	0	3.7863	15	10	8	2	AI	OFT
351	0	7.76712	31	145	18	1	TIVA	ORTH
352	1	7.83288	35	35	2	2	TIVA	ORTH
353	1	2.04384	16	105	1	2	TIVA	PedCx
354	1	10.2164	44.5	80	39	2	TIVA	PedCx
355	1	7.93973	41	145	19	1	TIVA	PedCx
356	1	12.874	37	45	13	1	TIVA	PedCx
357	1	6.05205	22	40	25	1	TIVA	ORL
358	1	6.50137	22	60	2	1	TIVA	ORL
359	1	6.10411	30	45	30	1	TIVA	ORL
360	1	12.5699	42	40	21	1	TIVA	ORL

## Sheet: DPAP
ID	T	Vi	Pr	Con	Inq	Inc	TOTAL	Prof	Delirium
1	0	1	1	0	0	0	2	E1	0
1	0	0	0	0	0	0	0	A1	0
1	0	1	0	1	0	0	2	E2	0
1	10	1	0	1	0	0	2	E2	0
1	10	0	0	0	0	0	0	E1	0
2	0	0	0	0	0	0	0	E2	0
2	0	0	0	0	0	0	0	E1	0
2	10	0	0	0	0	0	0	E2	0
2	10	0	0	0	0	0	0	E1	0
3	0	3	3	2	1	1	10	E2	1
3	0	3	3	2	1	1	10	A1	1
3	0	1	0	0	0	0	1	E1	0
3	10	1	1	2	0	1	5	E2	0
3	10	1	0	1	1	1	4	A1	0
3	10	0	0	0	0	3	3	E1	0
4	0	1	1	1	0	0	3	A1	0
4	0	0	0	0	0	0	0	E1	0
4	0	1	0	1	0	0	2	E2	0
4	10	0	0	0	0	0	0	E1	0
4	10	1	0	0	0	0	1	E2	0
5	0	0	0	0	0	0	0	E1	0
5	0	1	0	2	0	0	3	E2	0
5	10	0	0	0	0	0	0	E1	0
5	10	0	0	0	0	0	0	E2	0
6	0	0	0	1	0	0	1	E1	0
6	0	2	2	3	1	0	8	E2	0
6	10	0	0	0	0	1	1	E1	0
7	0	3	4	3	3	4	17	E2	1
7	0	4	3	4	3	2	16	E1	1
7	10	2	3	3	2	3	13	E2	1
7	10	3	1	2	1	3	10	E1	1
8	0	1	1	1	0	0	3	E2	0
8	0	0	0	0	0	0	0	E1	0
8	10	0	0	0	0	0	0	E2	0
8	10	0	0	0	0	0	0	E1	0
9	0	0	0	0	0	0	0	E2	0
9	10	0	0	0	0	0	0	E2	0
10	0	3	1	3	1	0	8	E2	0
10	0	3	2	2	1	0	8	E1	0
10	0	3	2	1	1	0	7	A1	0
10	10	1	0	1	0	2	4	E2	0
10	10	0	0	0	0	1	1	E1	0
11	0	1	1	1	0	1	4	E1	0
11	0	0	0	0	0	1	1	E2	0
11	10	0	0	0	0	0	0	E1	0
11	10	0	0	0	0	0	0	E1	0
12	0	0	0	0	0	0	0	E1	0
12	10	0	0	0	0	0	0	E1	0
13	0	1	0	0	0	0	1	E1	0
13	0	0	0	0	0	0	0	E2	0
13	10	0	0	0	0	0	0	E1	0
13	10	0	0	0	0	0	0	E2	0
14	0	0	0	0	0	0	0	E1	0
14	0	0	0	2	0	0	2	E2	0
14	10	0	0	0	0	0	0	E1	0
15	0	1	0	2	0	0	3	E2	0
15	0	1	0	0	0	0	1	E1	0
15	10	0	0	0	0	0	0	E2	0
15	10	0	0	0	0	0	0	E1	0
16	0	2	2	2	2	2	10	E1	1
16	10	1	0	0	1	0	2	E1	0
17	0	3	3	4	1	3	14	E2	1
17	0	3	3	2	3	3	14	E1	1
17	10	3	3	3	3	4	16	E1	1
17	10	3	4	4	3	4	18	E2	1
18	0	1	0	0	0	0	1	E1	0
18	0	1	2	3	1	0	7	E2	0
18	10	0	0	0	0	0	0	E2	0
18	10	0	0	0	0	0	0	E1	0
19	0	4	4	3	3	3	17	A1	1
19	0	3	2	2	2	4	13	E1	1
19	0	3	2	2	2	4	13	E1	1
19	0	0	0	0	2	3	5	E2	0
19	10	0	0	0	0	0	0	E2	0
20	0	0	0	0	0	0	0	E1	0
20	10	0	0	0	0	0	0	E1	0
20	10	0	0	0	0	0	0	E2	0
21	0	0	0	0	0	0	0	E1	0
21	0	1	1	2	1	0	5	E2	0
21	10	1	1	2	1	0	5	E2	0
21	10	0	0	0	0	0	0	E1	0
22	0	3	2	3	0	0	8	E2	0
22	0	3	3	4	0	0	10	E1	1
22	10	1	1	2	0	0	4	E2	0
22	10	0	0	0	0	0	0	E1	0
23	0	4	1	2	0	0	7	E1	0
23	0	3	1	2	0	0	6	A1	0
23	0	2	2	3	1	0	8	E2	0
23	0	3	1	2	0	0	6	R1	0
23	10	0	0	0	0	0	0	E1	0
23	10	1	0	2	0	0	3	E2	0
24	0	3	2	3	1	1	10	R1	1
24	0	2	1	2	1	1	7	A1	0
24	0	2	0	2	1	1	6	E1	0
24	0	3	3	3	0	0	9	E2	0
24	10	2	2	2	1	1	8	A1	0
24	10	2	2	2	1	1	8	E1	0
24	10	3	2	3	0	1	9	E2	0
25	0	0	0	0	0	0	0	E2	0
25	0	0	0	0	0	0	0	E1	0
25	0	0	1	1	0	0	2	R1	0
25	10	0	0	0	0	0	0	E2	0
25	10	0	0	0	0	0	0	E1	0
26	0	0	1	1	0	0	2	R1	0
26	0	0	0	1	0	0	1	E1	0
26	0	1	0	1	0	0	2	A1	0
26	0	1	1	2	1	0	5	E2	0
26	10	0	0	0	0	0	0	A1	0
26	10	0	0	0	0	0	0	E1	0
26	10	0	0	0	0	0	0	E2	0
27	0	1	1	2	0	0	4	R1	0
27	0	1	1	1	0	0	3	A1	0
27	0	1	0	1	0	0	2	E1	0
27	10	0	0	0	0	0	0	E1	0
27	10	0	0	0	0	0	0	E2	0
27	10	1	0	0	0	0	1	R1	0
28	0	0	0	0	0	0	0	E2	0
28	0	0	0	0	0	0	0	E1	0
28	10	0	0	0	0	0	0	E1	0
28	10	0	0	0	0	0	0	A1	0
28	10	0	0	0	0	0	0	R1	0
29	0	1	1	2	0	0	4	R1	0
29	0	0	0	0	0	0	0	A1	0
29	0	1	0	0	0	0	1	E1	0
29	0	2	1	2	0	0	5	E2	0
29	10	1	1	2	1	1	6	R1	0
29	10	1	1	1	1	1	5	A1	0
29	10	1	0	0	1	0	2	E1	0
30	0	1	3	2	0	2	8	E2	0
30	0	3	2	3	2	0	10	E1	1
30	10	0	0	0	1	2	3	E2	0
30	10	0	0	0	0	0	0	E1	0
31	0	1	0	2	0	0	3	E2	0
31	0	1	0	1	0	0	2	E1	0
31	0	0	0	0	0	0	0	R1	0
31	10	0	0	0	0	0	0	E2	0
31	10	0	0	0	0	0	0	E1	0
31	10	0	0	0	0	0	0	R1	0
32	0	4	3	4	3	4	18	E1	1
32	0	3	3	4	3	2	15	E2	1
32	10	1	1	2	1	3	8	E2	0
32	10	2	0	1	1	2	6	E1	0
33	0	0	0	0	0	0	0	E2	0
33	0	0	0	0	0	0	0	E1	0
33	10	0	0	0	0	0	0	E2	0
33	10	0	0	0	0	0	0	E1	0
34	0	2	0	2	0	0	4	E2	0
34	0	0	0	0	0	0	0	R1	0
34	0	0	0	0	0	0	0	E1	0
34	0	0	0	0	0	0	0	A1	0
34	10	1	0	0	0	0	1	E2	0
34	10	0	0	0	0	0	0	R1	0
34	10	0	0	0	0	0	0	A1	0
34	10	0	0	0	0	0	0	E1	0
35	0	2	0	2	0	0	4	E2	0
35	0	1	1	1	1	2	6	R1	0
35	0	1	1	1	1	2	6	E1	0
35	10	0	0	0	0	0	0	E2	0
35	10	0	0	0	0	0	0	E1	0
36	0	1	0	2	0	0	3	E2	0
36	0	1	0	1	0	0	2	E1	0
36	0	1	1	1	0	0	3	A1	0
36	10	0	0	0	0	0	0	E2	0
36	10	0	0	0	0	0	0	E1	0
37	0	2	1	2	0	0	5	E2	0
37	0	1	0	1	0	0	2	E1	0
37	0	2	2	2	1	1	8	R1	0
37	10	2	1	2	1	1	7	A1	0
37	10	0	0	0	0	0	0	E2	0
38	0	3	3	3	0	0	9	E2	0
38	0	1	1	2	0	0	4	E1	0
38	0	1	1	1	0	0	3	A1	0
38	10	0	0	0	0	0	0	E2	0
38	10	0	0	0	0	0	0	E1	0
38	10	0	0	0	0	0	0	A1	0
39	0	2	1	2	0	0	5	E1	0
39	0	2	0	3	0	0	5	E2	0
39	10	0	0	1	0	0	1	E2	0
39	10	0	0	0	0	0	0	E1	0
39	10	0	0	0	0	0	0	A1	0
40	0	2	2	2	0	0	6	E1	0
40	0	2	2	2	0	0	6	A1	0
40	0	2	2	3	0	0	7	E2	0
40	10	0	0	0	0	0	0	E1	0
40	10	0	0	0	0	0	0	E2	0
40	10	0	0	0	0	0	0	A1	0
41	0	0	0	0	0	0	0	E1	0
41	0	0	0	0	0	0	0	A1	0
41	0	1	0	1	0	0	2	E2	0
41	10	0	0	0	0	0	0	A1	0
41	10	0	0	0	0	0	0	E1	0
41	10	0	0	0	0	0	0	E2	0
42	0	2	0	2	1	0	5	E1	0
42	0	2	0	3	1	0	6	E2	0
42	0	2	1	2	1	0	6	R1	0
42	0	2	1	2	0	0	5	A1	0
42	10	1	0	2	0	0	3	E2	0
42	10	1	1	2	0	0	4	R1	0
42	10	1	1	1	0	0	3	A1	0
42	10	1	1	1	0	1	4	E1	0
43	0	2	2	3	2	2	11	R1	1
43	0	2	2	3	2	2	11	A1	1
43	0	1	0	3	2	0	6	E1	0
43	0	1	0	2	4	2	9	E2	0
43	10	1	1	1	1	1	5	R1	0
43	10	1	1	1	1	1	5	A1	0
43	10	0	0	0	0	1	1	E1	0
43	10	0	0	0	0	0	0	E2	0
44	0	2	1	2	0	1	6	E2	0
44	0	2	1	2	0	0	5	E1	0
44	0	1	2	2	0	0	5	R1	0
44	10	3	3	3	0	0	9	E1	0
44	10	3	3	3	0	0	9	E2	0
45	0	2	0	1	0	0	3	E2	0
45	0	0	0	0	0	0	0	R1	0
45	0	0	0	0	0	0	0	A1	0
45	0	0	0	0	0	0	0	E1	0
45	10	0	0	0	0	0	0	E1	0
45	10	0	0	0	0	0	0	A1	0
45	10	0	0	0	0	0	0	R1	0
45	10	0	0	0	0	0	0	E2	0
46	0	3	3	3	0	0	9	E2	0
46	0	3	2	2	1	0	8	A1	0
46	0	3	2	2	1	0	8	E1	0
46	10	0	0	0	0	0	0	E1	0
46	10	0	0	1	0	0	1	E2	0
46	10	1	0	0	0	0	1	A1	0
47	0	2	2	3	0	0	7	E2	0
47	0	1	1	2	0	0	4	R1	0
47	0	2	1	2	0	0	5	E1	0
47	10	2	2	2	1	1	8	A1	0
47	10	2	2	3	1	1	9	E2	0
48	0	1	1	2	0	0	4	R1	0
48	0	0	1	1	0	0	2	A1	0
48	0	0	1	1	0	0	2	E1	0
48	0	2	2	2	1	0	7	E2	0
48	10	0	0	0	0	0	0	E1	0
48	10	1	0	1	0	0	2	E2	0
49	0	0	0	0	0	0	0	A1	0
49	0	0	0	0	0	0	0	E1	0
49	0	1	1	1	0	0	3	R1	0
49	0	1	0	2	0	0	3	E2	0
49	10	0	0	0	0	0	0	E1	0
49	10	0	0	0	0	0	0	E2	0
50	0	1	1	1	0	0	3	E1	0
50	0	1	1	1	0	0	3	R1	0
50	0	1	1	1	0	0	3	A1	0
50	0	1	0	2	0	0	3	E2	0
50	10	0	0	0	0	0	0	E1	0
50	10	0	0	0	0	0	0	E2	0
51	0	1	1	1	0	0	3	R1	0
51	0	1	1	1	0	0	3	A1	0
51	0	3	3	3	0	0	9	E2	0
51	0	1	0	1	0	0	2	E1	0
51	10	3	3	3	0	0	9	E2	0
51	10	0	0	0	0	0	0	E1	0
52	0	3	4	4	2	2	15	E2	1
52	0	1	1	1	0	0	3	E1	0
52	0	0	0	0	0	0	0	R1	0
52	10	0	0	0	0	0	0	E2	0
52	10	0	0	0	0	0	0	E1	0
52	10	0	0	0	0	0	0	R1	0
53	0	1	2	2	1	0	6	E1	0
53	0	1	1	2	1	0	5	R1	0
53	0	1	1	3	2	0	7	E2	0
53	10	0	0	0	1	0	1	E1	0
53	10	0	1	1	0	0	2	R1	0
53	10	1	0	1	0	0	2	E2	0
54	0	3	2	3	1	0	9	E2	0
54	0	1	1	2	0	0	4	E1	0
54	0	1	1	1	1	1	5	A1	0
54	0	1	1	1	1	1	5	R1	0
54	10	3	2	2	1	1	9	E2	0
54	10	0	0	0	0	1	1	A1	0
54	10	0	0	0	0	1	1	R1	0
55	0	0	0	1	0	0	1	E1	0
55	0	1	0	1	0	0	2	A1	0
55	0	1	0	1	0	0	2	R1	0
55	10	0	0	0	0	0	0	E1	0
55	10	0	0	0	0	0	0	A1	0
55	10	0	0	0	0	0	0	R1	0
56	0	0	0	0	0	0	0	E2	0
56	0	0	0	0	0	0	0	A1	0
56	0	0	0	0	0	0	0	R1	0
56	0	0	0	0	0	0	0	E1	0
56	10	0	0	0	0	0	0	E1	0
56	10	0	0	0	0	0	0	R1	0
56	10	0	0	0	0	0	0	A1	0
56	10	0	0	0	0	0	0	E2	0
57	0	3	1	3	0	0	7	E2	0
57	0	1	2	3	0	0	6	E1	0
57	0	1	1	2	0	0	4	R1	0
57	10	1	2	2	0	0	5	E2	0
57	10	1	2	2	0	0	5	R1	0
57	10	1	0	1	0	0	2	E1	0
58	0	3	3	3	2	1	12	R1	1
58	0	2	3	3	1	1	10	E2	1
58	0	1	1	2	0	2	6	E1	0
58	10	2	3	3	2	2	12	R1	1
58	0	2	3	2	2	2	11	A1	1
58	10	1	2	2	1	1	7	E2	0
58	10	0	0	0	0	1	1	E1	0
59	0	1	0	2	0	0	3	E2	0
59	0	0	0	0	0	0	0	E1	0
59	0	0	0	0	0	0	0	R1	0
59	0	0	0	0	0	0	0	A1	0
59	10	0	0	0	0	0	0	E1	0
59	10	0	0	0	0	0	0	R1	0
59	10	0	0	0	0	0	0	A1	0
59	10	0	0	0	0	0	0	E2	0
60	0	0	0	0	0	0	0	E1	0
60	0	0	1	1	0	0	2	R1	0
60	0	0	0	0	0	0	0	A1	0
60	0	0	0	0	0	0	0	E2	0
60	10	0	0	0	0	0	0	E1	0
60	10	0	0	0	0	0	0	E2	0
60	10	0	0	0	0	0	0	A1	0
60	10	0	0	0	0	0	0	R1	0
60	10	0	0	0	0	0	0	E1	0
61	0	0	0	1	0	0	1	E1	0
61	0	0	0	0	0	0	0	E2	0
61	0	0	0	0	0	0	0	A1	0
61	10	0	0	0	0	0	0	E2	0
61	10	0	0	0	0	0	0	E1	0
61	10	0	0	0	0	0	0	A1	0
62	0	1	1	1	0	0	3	E2	0
62	0	1	1	1	0	0	3	E1	0
62	0	0	0	0	0	0	0	R1	0
62	0	0	0	0	0	0	0	A1	0
62	10	0	0	1	0	0	1	E2	0
62	10	0	0	0	0	0	0	A2	0
62	10	0	0	0	0	0	0	A1	0
62	10	0	0	0	0	0	0	E1	0
62	10	0	0	0	0	0	0	R1	0
63	0	2	1	2	0	0	5	E2	0
63	0	0	0	2	0	0	2	E1	0
63	0	0	0	1	0	0	1	A2	0
63	0	0	1	1	0	0	2	A1	0
63	0	0	1	1	0	0	2	R1	0
63	10	1	0	1	0	0	2	E2	0
63	10	0	0	0	0	0	0	E1	0
63	10	0	0	0	0	0	0	A2	0
63	10	0	0	0	0	0	0	A1	0
63	10	0	0	0	0	0	0	R1	0
64	0	0	0	1	0	0	1	E1	0
64	0	0	1	1	0	0	2	R1	0
64	0	1	0	1	0	0	2	A1	0
64	0	0	0	0	0	0	0	A2	0
64	0	0	1	2	1	0	4	E2	0
64	10	0	0	0	0	0	0	E1	0
64	10	0	0	0	0	0	0	A2	0
64	10	0	0	0	0	0	0	R1	0
64	10	0	0	0	0	0	0	E2	0
64	10	0	0	0	0	0	0	A1	0
65	0	1	0	1	0	0	2	E1	0
65	0	0	1	1	0	0	2	R1	0
65	0	0	1	1	0	0	2	A1	0
65	0	0	0	1	0	0	1	E2	0
65	0	0	0	1	0	0	1	A2	0
65	10	0	0	0	0	0	0	E2	0
65	10	0	0	0	0	0	0	A2	0
65	10	0	0	0	0	0	0	E1	0
65	10	0	0	0	0	0	0	A1	0
65	10	0	0	0	0	0	0	R1	0
66	0	0	0	1	0	0	1	E2	0
66	0	0	0	0	0	0	0	A2	0
66	0	0	0	0	0	0	0	E1	0
66	10	0	0	0	0	0	0	E2	0
66	10	0	0	0	0	0	0	E1	0
66	10	0	0	0	0	0	0	A1	0
66	10	0	0	0	0	0	0	R1	0
66	10	0	0	0	0	0	0	A2	0
67	0	0	0	0	0	0	0	R1	0
67	0	0	0	0	0	0	0	A1	0
67	0	0	0	0	0	0	0	E1	0
67	0	0	0	0	0	0	0	A2	0
67	0	0	0	1	0	0	1	E2	0
67	10	0	0	0	0	0	0	A2	0
67	10	0	0	0	0	0	0	R1	0
67	10	0	0	0	0	0	0	E1	0
67	10	0	0	0	0	0	0	A1	0
67	10	0	0	0	0	0	0	E2	0
68	0	0	0	0	0	0	0	E2	0
68	0	0	0	0	0	0	0	E1	0
68	0	0	0	0	0	0	0	R1	0
68	0	0	0	0	0	0	0	A1	0
68	0	0	0	0	0	0	0	A2	0
68	10	0	0	0	0	0	0	E2	0
68	10	0	0	0	0	0	0	R1	0
68	10	0	0	0	0	0	0	E1	0
68	10	0	0	0	0	0	0	A1	0
69	0	1	2	3	0	0	6	R1	0
69	0	2	2	2	0	0	6	E1	0
69	0	2	3	3	1	1	10	A2	1
69	0	2	3	4	1	0	10	E2	1
69	10	0	0	1	1	1	3	E1	0
69	10	0	1	1	1	1	4	A1	0
69	10	0	1	1	1	1	4	R1	0
69	10	0	0	0	1	0	1	A2	0
69	10	1	1	2	1	1	6	E2	0
70	0	3	2	3	1	0	9	E1	0
70	0	3	3	3	0	0	9	R1	0
70	0	3	3	3	1	0	10	A2	1
70	0	3	4	4	2	0	13	E2	1
70	10	0	0	0	0	0	0	A1	0
70	10	0	0	0	0	0	0	R1	0
70	10	0	0	0	0	0	0	E1	0
71	0	3	4	4	2	2	15	E2	1
71	0	4	3	3	2	3	15	E1	1
71	0	0	1	1	4	2	8	A2	0
71	10	0	0	0	0	0	0	A1	0
71	10	0	0	0	0	0	0	R1	0
71	10	0	0	2	0	0	2	E2	0
71	10	0	0	0	0	1	1	E1	0
72	0	0	0	0	0	0	0	E2	0
72	0	2	1	1	2	1	7	E1	0
72	0	2	1	1	2	1	7	A2	0
72	0	2	1	1	2	1	7	A1	0
72	10	1	0	2	1	1	5	A1	0
72	10	1	0	2	1	1	5	E1	0
72	10	1	2	2	1	1	7	R1	0
73	0	1	0	0	0	0	1	E2	0
73	0	0	0	0	0	0	0	E1	0
73	0	0	0	0	0	0	0	A2	0
73	10	0	0	0	0	0	0	R1	0
73	10	0	0	0	0	0	0	E1	0
73	10	0	0	0	0	0	0	E2	0
73	10	0	0	0	0	0	0	A2	0
74	0	1	1	1	0	0	3	E1	0
74	0	1	0	0	0	0	1	R1	0
74	0	1	0	0	0	0	1	A1	0
74	0	1	0	0	0	0	1	E2	0
74	10	0	0	0	0	0	0	E2	0
74	10	0	0	0	0	0	0	E1	0
74	10	0	0	0	0	0	0	A1	0
74	10	0	0	0	0	0	0	R1	0
75	0	1	0	0	0	0	1	A1	0
75	0	1	0	0	0	0	1	R1	0
75	0	1	0	1	0	0	2	E1	0
75	0	0	0	1	0	0	1	E2	0
75	10	0	0	0	0	0	0	E1	0
75	10	0	0	0	0	0	0	A1	0
75	10	0	0	0	0	0	0	R1	0
75	10	0	0	0	0	0	0	E2	0
76	0	1	2	2	3	4	12	E2	1
76	0	1	1	2	0	1	5	E1	0
77	0	3	2	2	0	0	7	E2	0
77	0	0	0	1	0	0	1	E1	0
77	0	0	0	0	0	0	0	R1	0
77	10	0	0	0	0	1	1	E2	0
77	10	0	0	0	0	0	0	E1	0
77	10	0	0	0	0	0	0	R1	0
77	10	0	0	0	0	0	0	A1	0
78	0	0	0	0	0	0	0	E1	0
78	0	0	0	0	0	0	0	R1	0
78	0	0	0	0	0	0	0	A1	0
78	10	0	0	0	0	0	0	E1	0
79	0	1	0	2	0	0	3	E2	0
79	0	1	0	0	0	0	1	E1	0
79	0	0	0	0	0	0	0	R1	0
79	10	1	0	0	0	0	1	E2	0
79	10	0	0	0	0	0	0	E1	0
79	10	0	0	0	0	0	0	R1	0
79	10	0	0	0	0	0	0	A1	0
80	0	2	1	3	0	0	6	E2	0
80	10	0	0	0	0	0	0	E2	0
80	0	0	0	0	0	0	0	E1	0
80	0	0	0	0	0	0	0	R1	0
80	10	0	0	0	0	0	0	E1	0
81	0	0	0	1	0	0	1	R1	0
81	0	1	1	2	0	0	4	E2	0
81	0	1	1	0	0	0	2	E1	0
81	10	0	0	0	0	0	0	R1	0
81	10	0	0	0	0	1	1	E1	0
81	10	0	0	0	0	0	0	A1	0
81	10	0	0	0	0	0	0	E2	0
82	0	3	3	3	2	1	12	R1	1
82	0	3	4	4	2	3	16	E2	1
82	0	2	2	3	0	1	8	E1	0
82	0	3	2	3	1	1	10	A1	1
82	10	2	3	3	2	2	12	E2	1
82	10	0	0	1	0	1	2	E1	0
82	10	1	1	2	0	1	5	A1	0
82	10	1	1	2	1	0	5	R1	0
83	0	1	0	1	0	0	2	E1	0
83	0	1	1	1	0	0	3	R1	0
83	0	1	0	0	0	0	1	E2	0
83	10	0	0	0	0	0	0	E1	0
83	10	0	0	0	0	0	0	R1	0
83	10	0	0	0	0	0	0	E2	0
84	0	0	0	1	0	0	1	E1	0
84	0	0	0	0	0	0	0	R1	0
84	0	1	1	1	0	0	3	E2	0
84	10	0	0	0	0	0	0	E1	0
84	10	0	0	1	0	0	1	E2	0
84	10	0	0	0	0	0	0	R1	0
85	0	1	1	2	0	0	4	E1	0
85	0	1	0	0	0	0	1	R1	0
85	0	1	1	0	1	0	3	E2	0
85	10	0	0	0	0	1	1	E1	0
85	10	0	0	1	0	0	1	E2	0
86	0	0	0	0	0	0	0	E2	0
86	0	0	0	0	0	0	0	E1	0
86	0	0	0	0	0	0	0	R1	0
86	10	0	0	0	0	0	0	E2	0
86	10	0	0	0	0	0	0	E1	0
86	10	0	0	0	0	0	0	R1	0
87	0	3	3	3	0	0	9	E2	0
87	0	0	0	0	0	0	0	E1	0
87	0	0	0	0	0	0	0	A1	0
87	10	0	0	0	0	0	0	A1	0
87	10	1	1	1	0	0	3	E2	0
87	10	0	0	0	0	0	0	E1	0
88	0	2	1	2	0	0	5	E1	0
88	0	0	0	2	0	0	2	E2	0
88	0	2	1	2	0	0	5	A1	0
88	10	0	0	0	0	0	0	A1	0
88	10	0	0	0	0	0	0	E1	0
88	10	0	0	1	0	0	1	E2	0
89	0	4	3	4	3	3	17	E1	1
89	0	3	3	3	3	3	15	A1	1
89	10	3	3	3	2	2	13	A1	1
89	10	1	1	2	2	2	8	E1	0
89	10	1	1	3	0	2	7	E2	0
90	0	1	0	0	0	0	1	E2	0
90	0	1	0	0	0	0	1	E1	0
90	10	1	1	1	0	0	3	A1	0
90	10	0	0	0	0	1	1	E1	0
90	10	1	0	0	0	0	1	E2	0
90	10	2	1	1	1	1	6	R1	0
91	0	1	1	2	1	0	5	A1	0
91	0	1	1	2	1	0	5	E1	0
91	0	0	0	2	1	0	3	R1	0
91	10	0	0	0	0	0	0	A1	0
91	10	1	1	1	0	0	3	E1	0
92	0	1	0	1	0	0	2	A1	0
92	0	0	0	1	0	0	1	E1	0
92	0	0	0	0	0	0	0	R1	0
92	10	0	0	0	0	0	0	A1	0
92	10	0	0	0	0	0	0	E1	0
92	10	0	0	0	0	0	0	E2	0
93	0	0	0	0	0	0	0	E1	0
93	0	0	0	0	0	0	0	A1	0
93	0	0	0	0	0	0	0	R1	0
93	10	0	0	0	0	0	0	A1	0
93	10	0	0	0	0	0	0	E1	0
93	10	0	0	0	0	0	0	R1	0
93	10	0	0	0	0	0	0	E2	0
94	0	1	1	1	0	0	3	A1	0
94	0	1	0	1	0	0	2	E1	0
94	0	1	0	2	0	0	3	R1	0
94	0	2	1	2	1	1	7	E2	0
94	10	0	0	0	0	0	0	A1	0
94	10	0	0	0	0	0	0	E1	0
94	10	0	0	0	0	0	0	R1	0
94	10	0	0	0	0	0	0	E2	0
95	0	0	0	0	0	0	0	E1	0
95	0	0	0	0	0	0	0	A1	0
95	0	0	0	0	0	0	0	R1	0
95	0	0	0	1	0	0	1	E2	0
95	10	0	0	0	0	0	0	E1	0
95	10	0	0	0	0	0	0	E2	0
95	10	0	0	0	0	0	0	A1	0
95	10	0	0	0	0	0	0	R1	0
96	0	0	0	1	0	0	1	E2	0
96	0	0	0	0	0	0	0	E1	0
96	10	0	0	0	0	0	0	A1	0
96	10	0	0	0	0	0	0	R1	0
96	10	0	0	0	0	0	0	E2	0
96	10	0	0	0	0	0	0	E1	0
97	0	2	2	3	3	2	12	E1	1
97	0	3	4	4	4	4	19	E2	1
97	0	0	1	3	2	2	8	R1	0
97	0	1	2	2	2	2	9	A1	0
97	10	3	4	3	3	3	16	E2	1
97	10	0	0	1	0	0	1	E1	0
97	10	0	0	0	0	1	1	A1	0
98	0	2	1	1	0	0	4	E2	0
98	0	0	0	1	0	0	1	E1	0
98	0	0	0	0	0	0	0	R1	0
98	0	1	0	0	0	0	1	A1	0
98	10	0	0	0	0	0	0	E2	0
98	10	0	0	0	0	1	1	E1	0
98	10	0	0	0	0	1	1	R1	0
98	10	0	0	0	0	1	1	A1	0
99	0	2	2	2	1	0	7	A1	0
99	0	2	2	3	0	0	7	E1	0
99	0	2	2	2	0	0	6	R1	0
99	0	2	4	3	2	1	12	E2	1
100	0	2	3	2	0	0	7	E1	0
100	0	2	2	3	0	0	7	R1	0
100	0	2	3	3	0	1	9	E2	0
100	0	3	2	3	2	1	11	A1	1
100	10	1	1	2	0	1	5	E1	0
100	10	1	1	2	0	1	5	A1	0
100	10	1	0	2	0	2	5	E2	0
101	0	1	2	2	0	0	5	E1	0
101	0	1	2	3	0	0	6	R1	0
101	0	2	2	3	0	0	7	E2	0
101	10	1	2	2	0	1	6	A1	0
101	10	1	0	1	0	3	5	E2	0
101	10	1	3	3	0	0	7	R1	0
102	0	1	1	2	0	0	4	R1	0
102	10	0	0	0	0	0	0	R1	0
102	0	0	0	0	0	0	0	E2	0
102	10	0	0	0	0	0	0	E2	0
103	0	0	0	0	0	1	1	A1	0
103	0	0	0	1	0	1	2	E1	0
103	0	0	0	0	0	0	0	A3	0
103	10	0	0	0	0	0	0	E2	0
103	10	0	0	0	0	0	0	E1	0
103	10	0	0	0	0	0	0	A3	0
103	10	0	0	0	0	0	0	A1	0
104	0	0	0	1	0	0	1	A3	0
104	0	2	2	2	0	0	6	E1	0
104	0	1	1	2	1	0	5	E2	0
104	10	0	0	0	0	0	0	E1	0
104	10	0	0	0	0	0	0	E2	0
105	0	0	0	1	0	0	1	E1	0
105	0	0	0	0	0	0	0	A3	0
105	0	0	0	1	0	0	1	E2	0
106	0	0	1	1	0	0	2	E1	0
106	0	1	1	2	0	0	4	R1	0
106	10	0	1	2	0	0	3	E2	0
106	10	0	0	0	0	0	0	E1	0
107	0	1	1	1	0	0	3	E1	0
107	0	1	0	2	0	0	3	E2	0
107	10	0	0	0	0	0	0	E2	0
107	10	0	0	0	0	0	0	E1	0
107	10	0	0	0	0	0	0	R1	0
108	0	0	1	2	0	0	3	E2	0
108	0	0	0	0	0	1	1	E1	0
108	10	0	0	0	0	0	0	A1	0
108	10	0	0	0	0	0	0	E1	0
108	10	0	0	0	1	2	3	E2	0
109	0	1	1	1	0	0	3	E2	0
109	0	1	0	2	0	0	3	E1	0
109	0	2	1	2	0	0	5	A1	0
109	10	0	0	0	0	0	0	E2	0
109	10	0	0	0	0	0	0	E1	0
109	10	0	0	0	0	0	0	A1	0
110	0	0	0	0	0	0	0	A1	0
110	0	1	0	0	0	0	1	E1	0
110	0	0	0	0	0	0	0	E2	0
110	10	0	0	0	0	0	0	E1	0
110	10	0	0	0	0	0	0	E2	0
111	0	1	0	0	0	0	1	E1	0
111	0	1	1	1	0	0	3	E2	0
111	0	2	1	1	0	0	4	A1	0
111	10	0	0	0	0	0	0	E1	0
111	10	0	0	0	0	0	0	A1	0
111	10	0	0	0	0	0	0	E2	0
112	0	0	0	0	0	0	0	A1	0
112	0	1	0	1	0	0	2	E1	0
112	0	0	0	0	0	0	0	R1	0
112	0	0	0	0	0	0	0	E2	0
112	0	0	0	0	0	0	0	A2	0
112	10	0	0	0	0	0	0	A2	0
112	10	0	0	0	0	0	0	A1	0
112	10	0	0	0	0	0	0	E1	0
112	10	0	0	0	0	0	0	E2	0
113	0	0	0	0	0	0	0	R1	0
113	0	0	0	1	0	0	1	E1	0
113	0	0	0	0	0	0	0	A1	0
113	0	0	0	0	0	0	0	A2	0
113	0	0	1	2	0	0	3	E2	0
113	10	0	0	0	0	0	0	E1	0
114	0	0	0	0	0	0	0	R1	0
114	0	0	0	1	0	0	1	E1	0
114	0	1	1	3	1	0	6	E2	0
114	10	0	0	0	0	0	0	E1	0
115	0	3	3	2	0	0	8	E2	0
115	0	0	0	0	0	0	0	E1	0
115	10	0	0	0	0	0	0	E1	0
115	10	0	0	0	0	0	0	E2	0
116	0	2	1	2	0	0	5	E2	0
116	0	0	0	0	0	0	0	E1	0
116	10	0	0	0	0	0	0	E2	0
116	10	0	0	0	0	0	0	E1	0
116	10	1	1	1	0	0	3	R1	0
117	0	0	0	0	0	0	0	A2	0
117	0	2	3	3	1	0	9	E2	0
117	0	0	0	0	0	0	0	E1	0
117	0	0	0	0	0	0	0	A1	0
117	10	0	0	0	0	0	0	A2	0
117	10	0	0	0	0	0	0	R1	0
117	10	0	0	0	0	0	0	E1	0
117	10	0	0	0	0	0	0	E2	0
118	0	1	1	1	0	0	3	R1	0
118	0	1	1	1	0	0	3	E1	0
118	0	0	1	1	1	1	4	A2	0
118	0	2	1	2	0	1	6	A1	0
118	0	2	3	3	0	0	8	E2	0
118	10	1	1	1	0	1	4	R1	0
118	10	1	1	1	0	1	4	A1	0
118	10	0	1	1	1	2	5	E1	0
118	10	0	1	1	1	1	4	A2	0
119	0	1	0	1	0	0	2	E1	0
119	0	1	1	2	0	1	5	A1	0
119	0	1	1	1	0	0	3	R1	0
119	0	1	0	1	0	1	3	E2	0
119	10	1	1	1	0	0	3	R1	0
119	10	1	0	1	0	0	2	E1	0
119	10	1	0	1	0	1	3	A1	0
119	10	1	0	0	1	1	3	E2	0
120	0	4	3	4	2	1	14	E1	1
120	10	1	0	2	1	0	4	E1	0
121	0	1	0	2	0	0	3	E1	0
121	0	1	1	2	0	0	4	E2	0
121	10	0	0	0	0	0	0	E1	0
122	0	1	0	1	0	0	2	E1	0
122	0	0	0	0	0	0	0	A2	0
122	10	0	0	0	0	0	0	E1	0
123	0	0	1	0	0	0	1	E2	0
123	0	0	0	0	0	0	0	E1	0
123	10	0	0	0	0	0	0	E2	0
123	10	0	0	0	0	0	0	E1	0
124	0	1	1	2	1	1	6	E3	0
124	0	1	1	2	1	0	5	E1	0
124	0	1	1	1	0	1	4	A1	0
124	10	0	0	0	0	0	0	A1	0
124	10	0	0	0	0	0	0	E1	0
124	10	1	0	0	0	0	1	E3	0
125	0	0	0	1	0	0	1	E3	0
125	0	0	0	1	0	0	1	E1	0
125	0	0	0	0	0	0	0	A1	0
125	10	0	0	0	0	0	0	E1	0
125	10	0	0	0	0	0	0	A1	0
125	10	0	0	0	0	0	0	E3	0
126	0	1	1	0	0	0	2	E3	0
126	0	1	0	0	0	0	1	E1	0
126	0	1	1	1	0	0	3	A1	0
126	10	0	0	0	0	0	0	E1	0
126	10	0	0	0	0	0	0	E3	0
126	10	0	0	0	0	0	0	A1	0
127	0	0	0	0	0	0	0	E3	0
127	0	0	0	0	0	0	0	E1	0
127	0	1	0	0	0	0	1	A1	0
127	0	0	0	0	0	0	0	R1	0
127	10	0	0	0	0	0	0	E3	0
127	10	0	0	0	0	0	0	E1	0
127	10	0	0	0	0	0	0	A1	0
128	0	0	1	1	1	0	3	E3	0
128	0	0	1	1	0	1	3	A1	0
128	0	1	2	2	0	1	6	E1	0
128	10	0	0	0	0	0	0	E1	0
128	10	0	0	0	0	0	0	A1	0
128	10	0	0	0	0	0	0	E3	0
128	10	0	0	0	0	0	0	R1	0
129	0	0	0	0	0	1	1	A1	0
129	0	0	0	0	1	1	2	E3	0
129	0	0	1	1	0	1	3	E1	0
129	10	0	0	0	0	1	1	A1	0
129	10	0	0	0	0	1	1	E1	0
129	10	0	0	0	0	1	1	E3	0
130	0	4	4	4	2	0	14	E3	1
130	0	3	4	4	2	1	14	R1	1
130	0	0	0	0	0	0	0	A1	0
130	0	0	0	1	1	0	2	E1	0
130	10	0	0	0	0	0	0	E1	0
130	10	0	0	0	0	0	0	E3	0
130	10	0	0	0	0	0	0	A1	0
131	0	2	2	2	0	1	7	E3	0
131	0	1	1	2	0	1	5	E1	0
131	10	0	0	0	0	0	0	E3	0
131	10	0	0	1	0	0	1	E1	0
132	0	0	0	1	0	0	1	E3	0
132	0	1	0	1	0	0	2	A1	0
132	0	1	0	1	0	0	2	E1	0
132	10	0	0	0	0	0	0	E3	0
132	10	0	0	0	0	0	0	E1	0
132	10	0	0	0	0	0	0	A1	0
133	0	2	1	1	0	0	4	E1	0
133	0	2	2	2	0	0	6	E3	0
133	10	1	1	0	0	1	3	E3	0
133	10	0	0	0	0	1	1	E1	0
134	0	0	0	0	0	0	0	E3	0
134	0	0	0	0	0	0	0	E1	0
134	10	0	0	0	0	0	0	E3	0
134	10	0	0	0	0	0	0	E1	0
135	0	0	0	0	0	0	0	E1	0
135	10	0	0	0	0	0	0	E1	0
135	10	0	0	0	0	0	0	E3	0
136	0	1	1	1	0	0	3	E3	0
136	0	1	1	1	0	0	3	E1	0
136	10	0	0	0	1	0	1	E3	0
136	10	0	0	0	0	0	0	E1	0
137	0	0	0	0	0	0	0	E3	0
137	0	0	0	0	0	0	0	E1	0
137	10	0	0	0	0	0	0	E1	0
137	10	0	0	0	0	0	0	E3	0
138	0	0	0	0	0	0	0	E3	0
138	0	0	0	0	0	0	0	R1	0
138	0	0	0	0	0	0	0	E1	0
138	10	0	0	0	0	0	0	R1	0
138	10	0	0	0	0	0	0	E3	0
138	10	0	0	0	0	0	0	E1	0
139	0	3	3	3	0	0	9	E3	0
139	0	3	3	3	1	0	10	E1	1
139	10	1	0	1	0	0	2	E3	0
139	10	0	1	1	0	0	2	E1	0
140	0	0	0	0	0	0	0	E3	0
140	0	0	0	0	0	0	0	E1	0
140	10	0	0	0	0	0	0	E1	0
140	10	0	0	0	0	0	0	E3	0
141	0	0	0	0	0	0	0	E3	0
141	0	0	0	0	0	0	0	R1	0
141	0	0	0	0	0	0	0	E1	0
141	0	0	0	0	0	0	0	A2	0
141	10	0	0	0	0	0	0	E3	0
141	10	0	0	0	0	0	0	E1	0
142	0	2	2	2	0	0	6	E3	0
142	0	2	2	2	0	0	6	E1	0
142	10	2	2	2	0	0	6	E3	0
142	10	2	2	2	0	0	6	E1	0
143	0	4	3	4	4	4	19	E1	1
143	0	4	3	4	4	4	19	E3	1
143	10	0	0	0	0	0	0	E1	0
143	10	0	0	0	0	0	0	E3	0
144	0	1	1	3	1	0	6	E3	0
144	0	1	2	2	0	0	5	E1	0
144	0	2	2	2	0	0	6	A2	0
144	10	0	0	0	0	0	0	E3	0
144	10	0	0	0	0	0	0	E1	0
145	0	0	0	2	0	0	2	E3	0
145	0	1	0	1	0	0	2	E1	0
145	0	2	2	2	0	0	6	A2	0
145	10	0	0	0	0	0	0	E1	0
146	0	1	2	2	1	1	7	E3	0
146	0	1	2	2	1	1	7	E1	0
146	10	0	0	0	0	0	0	E3	0
146	10	0	0	0	0	0	0	E1	0
147	0	2	2	2	0	1	7	E3	0
147	0	1	2	2	0	1	6	E1	0
147	10	1	0	1	0	0	2	E3	0
147	10	0	0	1	0	1	2	E1	0
148	0	0	1	2	0	1	4	E3	0
148	0	0	0	2	0	1	3	E1	0
148	10	0	0	0	0	0	0	E3	0
148	10	0	0	0	0	1	1	E1	0
149	0	0	0	0	0	0	0	E3	0
149	0	0	0	0	0	0	0	E1	0
149	10	0	0	0	0	0	0	E1	0
149	10	0	0	0	0	0	0	E3	0
150	0	0	0	0	0	2	2	E1	0
150	10	0	0	0	0	0	0	E1	0
150	10	0	0	0	0	0	0	E3	0
151	0	0	1	2	0	0	3	E3	0
151	0	0	1	2	0	0	3	E1	0
151	10	0	0	0	0	0	0	E3	0
151	10	0	0	0	0	0	0	E1	0
152	0	0	0	0	0	0	0	E1	0
152	0	0	0	0	0	0	0	E3	0
152	10	0	0	0	0	0	0	E1	0
152	10	0	0	0	0	0	0	E3	0
153	0	0	0	2	0	0	2	E3	0
153	0	0	0	1	0	0	1	E1	0
153	10	0	0	1	0	1	2	E1	0
153	10	0	0	0	1	0	1	E3	0
154	0	0	0	0	0	0	0	E3	0
154	0	0	0	0	0	0	0	E1	0
154	10	0	0	0	0	0	0	E3	0
154	10	0	0	0	0	0	0	E1	0
155	0	2	1	2	0	1	6	E1	0
155	10	0	0	0	0	1	1	E1	0
155	10	0	0	0	2	1	3	E3	0
156	0	0	0	0	0	0	0	E3	0
156	0	0	0	0	0	0	0	R1	0
156	0	0	0	0	0	0	0	E1	0
156	10	0	0	0	0	0	0	R1	0
156	10	0	0	0	0	0	0	E3	0
156	10	0	0	0	0	0	0	E1	0
157	0	0	0	1	0	0	1	E1	0
157	0	0	0	0	0	0	0	E3	0
157	10	0	0	0	0	0	0	E1	0
157	10	0	0	0	0	0	0	E3	0
158	0	0	0	1	0	0	1	E3	0
158	0	0	0	0	0	0	0	E1	0
158	10	0	0	0	0	0	0	E1	0
158	10	0	0	0	0	0	0	E3	0
158	10	0	0	0	0	0	0	R1	0
159	0	4	1	2	0	1	8	E3	0
159	0	4	1	2	0	1	8	E1	0
159	0	4	1	2	0	1	8	R1	0
159	10	4	1	2	0	0	7	E1	0
159	10	4	1	2	0	1	8	E3	0
160	0	2	2	2	1	0	7	E3	0
160	0	2	2	2	1	0	7	E1	0
160	0	2	2	2	1	0	7	R1	0
160	10	0	0	0	0	0	0	E1	0
160	10	0	0	0	0	0	0	E3	0
160	10	0	0	0	0	0	0	R1	0
161	0	0	0	0	0	0	0	E3	0
161	0	0	0	0	0	0	0	E1	0
161	10	0	0	0	0	0	0	E1	0
161	10	0	0	0	0	0	0	E3	0
162	0	2	1	2	0	0	5	E1	0
162	0	2	1	2	0	0	5	E3	0
162	0	2	1	2	0	0	5	R1	0
162	10	2	1	2	0	0	5	E1	0
162	10	2	0	2	0	0	4	E3	0
162	10	2	0	2	0	0	4	R1	0
163	0	0	0	2	0	0	2	E3	0
163	0	0	0	2	0	0	2	E1	0
163	0	0	0	1	0	0	1	R1	0
163	10	0	0	0	0	0	0	E1	0
163	10	0	0	0	0	0	0	R1	0
163	10	0	0	0	0	0	0	E3	0
164	0	1	1	2	0	0	4	E3	0
164	0	1	1	2	0	0	4	E1	0
164	0	1	1	1	0	0	3	R1	0
164	10	0	0	0	0	0	0	E3	0
164	10	0	0	0	0	0	0	E1	0
164	10	0	0	0	0	0	0	R1	0
165	0	1	0	2	1	0	4	E3	0
165	0	1	0	2	1	0	4	E1	0
165	0	1	0	2	2	0	5	R1	0
165	10	0	0	1	1	0	2	E3	0
165	10	0	0	1	0	0	1	E1	0
165	10	0	0	1	1	0	2	R1	0
166	0	2	1	2	0	0	5	E3	0
166	0	2	1	2	0	0	5	E1	0
166	10	0	1	2	0	0	3	E1	0
166	10	0	0	0	0	0	0	E3	0
167	0	3	2	3	1	0	9	E3	0
167	0	3	1	2	1	0	7	E1	0
167	10	0	0	0	0	0	0	E1	0
167	10	0	0	0	0	0	0	E3	0
168	0	4	4	4	2	3	17	E1	1
168	0	3	3	4	4	4	18	E4	1
168	0	3	3	4	3	4	17	A1	1
168	10	4	2	3	0	0	9	A1	0
168	10	4	2	4	0	0	10	E1	1
169	0	0	0	0	0	0	0	E1	0
169	0	0	0	2	0	0	2	E4	0
169	10	0	0	0	0	0	0	E4	0
169	10	0	0	0	0	0	0	E1	0
169	10	0	0	0	0	0	0	A1	0
170	0	1	1	1	0	0	3	E4	0
170	0	0	0	0	0	0	0	E1	0
170	10	0	0	0	1	3	4	E4	0
170	10	0	0	0	0	0	0	E1	0
170	10	0	0	0	1	0	1	A1	0
170	10	0	0	1	1	0	2	E1	0
171	0	1	1	2	0	0	4	E4	0
171	0	2	1	1	1	0	5	E1	0
171	0	2	1	1	0	0	4	A1	0
171	10	0	0	0	0	0	0	E1	0
171	10	0	0	0	0	0	0	E4	0
172	0	2	1	2	0	0	5	E1	0
172	0	2	1	1	0	0	4	A1	0
172	0	3	1	2	0	0	6	E4	0
172	10	0	0	0	0	0	0	E1	0
172	10	1	0	0	0	0	1	A1	0
172	10	1	0	1	0	0	2	E4	0
173	0	0	0	0	0	0	0	E1	0
173	0	0	0	0	0	0	0	E4	0
173	0	0	0	0	0	0	0	A1	0
173	10	0	0	0	0	0	0	E1	0
173	10	0	0	0	0	0	0	E4	0
174	0	0	0	0	0	0	0	E4	0
174	0	0	0	0	0	0	0	E1	0
174	10	0	0	0	0	0	0	E4	0
174	10	0	0	0	0	0	0	E1	0
175	0	3	3	3	0	0	9	E4	0
175	0	3	3	3	0	0	9	E1	0
175	10	1	1	1	0	1	4	E4	0
175	10	2	1	1	0	1	5	E1	0
176	0	3	1	1	2	2	9	E4	0
176	0	4	2	1	1	1	9	E1	0
176	10	2	2	2	1	1	8	E4	0
176	10	1	1	0	1	1	4	E1	0
177	0	4	3	3	2	2	14	E1	1
177	0	3	3	3	1	3	13	E4	1
177	10	2	2	3	2	2	11	E1	1
177	10	2	3	3	0	4	12	E4	1
178	0	1	1	1	1	0	4	E4	0
178	0	1	0	0	0	0	1	E1	0
178	10	0	0	0	0	0	0	E4	0
178	10	0	0	0	0	0	0	E1	0
179	0	1	1	1	1	0	4	E4	0
179	0	2	0	0	0	0	2	E1	0
179	10	0	0	0	0	0	0	E4	0
179	10	0	0	0	0	0	0	E1	0
180	0	1	0	0	0	0	1	E1	0
180	0	2	0	0	0	0	2	E4	0
180	10	1	0	0	0	0	1	E4	0
180	10	2	0	0	0	1	3	E1	0
181	0	2	1	1	0	0	4	E4	0
181	0	2	1	2	0	0	5	E1	0
181	10	0	0	0	0	0	0	E4	0
181	10	0	0	0	0	0	0	E1	0
182	0	0	0	0	0	0	0	E4	0
182	0	0	0	0	0	0	0	E1	0
182	10	0	0	0	0	0	0	E4	0
182	10	0	0	0	0	0	0	E1	0
183	0	1	0	1	1	1	4	E4	0
183	0	1	0	1	1	1	4	E1	0
183	10	0	0	0	1	1	2	E1	0
183	10	0	0	0	1	1	2	E4	0
184	0	2	2	2	0	0	6	E4	0
184	0	0	0	0	0	0	0	E1	0
184	10	0	0	0	0	0	0	E4	0
184	10	0	0	0	0	0	0	E1	0
185	0	0	0	0	0	0	0	E4	0
185	0	0	0	0	0	0	0	E1	0
185	10	0	0	0	0	0	0	E4	0
185	10	0	0	0	0	0	0	E1	0
186	0	0	0	0	0	0	0	E1	0
186	0	0	0	0	0	0	0	E4	0
186	10	0	0	0	0	0	0	E4	0
186	10	0	0	0	0	0	0	E1	0
187	0	0	0	2	0	1	3	E1	0
187	0	2	2	1	2	2	9	E4	0
187	10	0	0	0	0	1	1	E1	0
187	10	1	1	1	1	1	5	E4	0
188	0	0	0	0	0	0	0	E1	0
188	0	1	1	1	0	0	3	E4	0
188	10	0	0	0	0	0	0	E4	0
188	10	0	0	0	0	0	0	E1	0
189	0	2	3	3	1	1	10	E4	1
189	0	2	3	3	1	1	10	E1	1
189	10	0	0	0	1	1	2	E4	0
189	10	0	0	0	0	1	1	E1	0
190	0	3	3	3	2	2	13	E1	1
190	0	3	3	3	2	2	13	E4	1
190	10	1	1	2	1	1	6	E1	0
191	0	1	0	0	0	0	1	E4	0
191	0	1	0	0	0	0	1	E1	0
191	10	0	0	0	0	0	0	E4	0
191	10	0	0	0	0	0	0	E1	0
192	0	2	2	3	3	1	11	E4	1
192	0	3	3	3	1	1	11	E1	1
192	10	0	0	0	0	0	0	E4	0
192	10	2	2	4	3	3	14	E1	1
193	0	2	1	2	0	1	6	E4	0
193	0	2	1	2	0	1	6	E1	0
193	10	3	1	1	0	1	6	E1	0
193	10	3	1	1	0	1	6	E4	0
194	0	1	0	0	0	0	1	E1	0
194	0	0	0	0	0	0	0	E4	0
194	10	0	0	0	0	0	0	E1	0
195	0	0	0	0	0	0	0	E4	0
195	0	0	0	0	0	0	0	E1	0
195	10	0	0	0	0	0	0	E4	0
195	10	0	0	0	0	0	0	E1	0
196	0	0	1	1	0	0	2	E1	0
196	0	0	1	1	0	0	2	A1	0
196	0	0	1	1	0	0	2	E4	0
196	10	0	0	0	0	0	0	E1	0
196	10	0	0	0	0	0	0	A1	0
196	10	0	0	0	0	0	0	E4	0
197	0	0	0	1	0	0	1	E4	0
197	0	0	0	1	0	0	1	E1	0
197	0	1	0	0	0	0	1	A1	0
197	10	0	0	0	0	0	0	E1	0
197	10	0	0	0	0	0	0	A1	0
197	10	0	0	0	0	0	0	E4	0
198	0	1	0	0	0	0	1	E4	0
198	0	1	0	0	0	0	1	E1	0
198	0	1	0	0	0	0	1	A1	0
198	10	0	0	0	0	0	0	E1	0
198	10	0	0	0	0	0	0	E4	0
198	10	0	0	0	0	0	0	A1	0
199	0	0	0	0	0	0	0	E4	0
199	0	0	0	0	0	0	0	E1	0
199	0	0	0	0	0	0	0	A1	0
199	10	0	0	0	0	0	0	E4	0
199	10	0	0	0	0	0	0	E1	0
199	10	0	0	0	0	0	0	A1	0
200	0	1	0	0	0	0	1	E4	0
200	0	1	0	0	0	0	1	E1	0
200	0	1	0	0	0	0	1	A1	0
200	10	0	0	0	0	0	0	E4	0
200	10	0	0	0	0	0	0	E1	0
200	10	0	0	0	0	0	0	A1	0
201	0	1	0	0	0	0	1	E4	0
201	0	0	0	0	0	0	0	A1	0
201	0	1	0	0	0	0	1	E1	0
201	10	0	0	0	0	0	0	A1	0
201	10	0	0	0	0	0	0	E1	0
201	10	0	0	0	0	0	0	E4	0
202	0	0	0	0	0	0	0	E4	0
202	0	0	0	0	0	0	0	E1	0
202	0	0	0	0	0	0	0	A1	0
202	10	0	0	0	0	0	0	E4	0
202	10	0	0	0	0	0	0	A1	0
202	10	0	0	0	0	0	0	E1	0
203	0	2	2	2	1	1	8	E4	0
203	0	2	2	2	1	1	8	E1	0
203	0	2	2	2	1	1	8	A1	0
203	10	0	0	0	0	1	1	E1	0
203	10	0	0	0	0	1	1	A1	0
203	10	0	0	0	0	1	1	E4	0
204	0	2	1	1	0	1	5	E4	0
204	0	2	1	1	0	1	5	E1	0
204	10	0	0	0	0	0	0	E1	0
204	10	0	0	0	0	1	1	E4	0
205	0	3	2	2	3	2	12	E4	1
205	0	4	2	3	3	0	12	E1	1
205	10	4	2	3	3	1	13	E1	1
205	10	4	3	3	3	2	15	E4	1
206	0	0	1	1	0	1	3	E4	0
206	0	0	1	1	0	1	3	E1	0
206	10	0	0	0	0	0	0	E1	0
206	10	0	0	0	0	0	0	E4	0
207	0	2	0	0	0	1	3	E1	0
207	0	2	0	0	0	1	3	E4	0
207	10	0	0	0	0	0	0	E4	0
207	10	0	0	0	0	0	0	E1	0
208	0	1	1	1	0	0	3	E1	0
208	0	1	1	1	0	0	3	E4	0
208	10	1	1	1	0	0	3	E4	0
208	10	1	1	1	0	0	3	E1	0
209	0	2	3	3	0	0	8	E4	0
209	0	2	3	3	0	0	8	A1	0
209	0	2	3	3	0	0	8	E1	0
209	10	1	0	0	0	0	1	E4	0
209	10	0	0	0	0	1	1	E1	0
209	10	0	0	0	0	1	1	A1	0
210	0	0	0	0	0	0	0	E4	0
210	0	0	0	0	0	0	0	E1	0
210	10	0	0	0	0	0	0	E4	0
210	10	0	0	0	0	0	0	E1	0
211	0	0	0	0	0	0	0	E1	0
211	0	0	0	0	0	0	0	E4	0
211	10	0	0	0	0	0	0	E4	0
211	10	0	0	0	0	0	0	E1	0
212	0	1	1	1	0	0	3	E4	0
212	0	1	1	1	0	0	3	E1	0
212	10	0	0	0	1	0	1	E4	0
212	10	0	0	0	0	1	1	E1	0
213	0	0	2	2	1	1	6	E4	0
213	0	0	2	2	1	1	6	E1	0
213	10	0	0	1	1	1	3	E1	0
213	10	0	0	1	1	1	3	E4	0
214	0	0	1	1	0	1	3	E4	0
214	0	0	1	1	0	1	3	E1	0
214	10	0	1	1	1	0	3	E4	0
214	10	0	1	1	0	0	2	E1	0
215	0	0	0	0	0	0	0	E1	0
215	0	0	0	0	0	0	0	E4	0
215	10	0	0	0	0	0	0	E4	0
215	10	0	0	0	0	0	0	E1	0
216	0	0	0	0	0	0	0	E4	0
216	0	0	0	0	0	0	0	E1	0
216	10	0	0	0	0	0	0	E1	0
217	0	1	0	1	0	0	2	E4	0
217	0	1	0	1	0	0	2	E1	0
217	0	1	0	1	0	0	2	A1	0
217	10	0	0	0	0	1	1	E4	0
217	10	0	0	0	0	1	1	E1	0
217	10	0	0	0	0	1	1	A1	0
218	0	0	0	0	0	0	0	E1	0
218	0	0	0	0	0	0	0	E4	0
218	10	0	0	0	0	0	0	E1	0
218	10	0	0	0	0	0	0	E4	0
219	0	1	0	1	0	0	2	E4	0
219	0	1	0	1	0	0	2	E1	0
219	0	1	0	1	0	0	2	A1	0
219	10	0	0	0	0	0	0	E4	0
219	10	0	0	0	0	0	0	A1	0
219	10	0	0	0	0	0	0	E1	0
220	0	1	0	1	0	0	2	E4	0
220	0	1	0	1	0	0	2	E1	0
220	0	1	0	1	0	0	2	A1	0
220	10	0	0	0	0	0	0	E4	0
220	10	0	0	0	0	0	0	E1	0
221	0	0	0	0	0	0	0	E1	0
221	0	0	0	0	0	0	0	E2	0
221	10	0	0	0	0	0	0	E2	0
221	10	0	0	0	0	0	0	E1	0
222	0	0	0	0	0	0	0	E2	0
222	0	0	0	0	0	0	0	E1	0
222	0	0	0	0	0	0	0	A1	0
222	10	0	0	0	0	0	0	E1	0
222	10	0	0	0	0	0	0	A1	0
222	10	0	0	0	0	0	0	E2	0
223	0	0	0	0	0	0	0	E2	0
223	0	0	0	0	0	0	0	E1	0
223	0	0	0	0	0	0	0	A1	0
223	10	0	0	0	0	0	0	E1	0
223	10	0	0	0	0	0	0	A1	0
223	10	0	0	0	0	0	0	E2	0
224	0	0	0	0	0	0	0	E1	0
224	0	0	0	0	0	0	0	A1	0
224	0	0	0	0	0	0	0	E2	0
224	10	0	0	0	0	0	0	E1	0
224	10	0	0	0	0	0	0	A1	0
224	10	0	0	0	0	0	0	E2	0
225	0	0	0	0	0	0	0	E1	0
225	0	0	0	0	0	0	0	E2	0
225	0	0	0	0	0	0	0	A1	0
225	10	0	0	0	0	0	0	E1	0
225	10	0	0	0	0	0	0	E2	0
225	10	0	0	0	0	0	0	A1	0
226	0	0	0	0	0	0	0	E1	0
226	0	0	0	0	0	0	0	A1	0
226	0	0	0	0	0	0	0	E2	0
226	10	0	0	0	0	2	2	E2	0
226	10	0	0	0	0	1	1	E1	0
226	10	0	0	0	0	1	1	A1	0
227	0	0	0	0	0	0	0	E2	0
227	0	0	0	0	0	0	0	E1	0
227	0	0	0	0	0	0	0	A1	0
227	10	0	0	0	0	1	1	E1	0
227	10	0	0	0	0	1	1	A1	0
227	10	0	0	0	0	0	0	E2	0
228	0	0	0	0	0	0	0	E2	0
228	0	0	0	0	0	0	0	E1	0
228	0	0	0	0	0	0	0	A1	0
228	10	0	0	0	0	0	0	E1	0
228	10	0	0	0	0	0	0	E2	0
228	10	0	0	0	0	0	0	A1	0
229	0	1	0	1	0	0	2	E2	0
229	0	1	0	1	0	0	2	E1	0
229	0	1	0	1	0	0	2	A1	0
229	10	0	0	0	0	0	0	E2	0
229	10	0	0	0	0	0	0	E1	0
229	10	0	0	0	0	0	0	A1	0
230	0	0	0	1	0	0	1	E1	0
230	0	0	0	0	0	0	0	E2	0
230	10	0	0	0	0	0	0	E1	0
230	10	0	0	0	0	0	0	E2	0
231	0	1	0	1	1	1	4	E2	0
231	0	1	0	1	1	1	4	E1	0
231	10	1	0	1	1	1	4	E2	0
231	10	0	0	0	1	2	3	E1	0
232	0	1	0	1	0	0	2	E2	0
232	0	1	0	1	0	0	2	E1	0
232	10	0	0	0	0	0	0	E2	0
232	10	0	0	0	0	0	0	E1	0
233	0	4	3	4	2	1	14	E2	1
233	0	4	3	4	2	1	14	E1	1
233	0	4	3	4	2	1	14	A1	1
233	10	1	1	1	0	1	4	E2	0
233	10	1	1	1	0	1	4	A1	0
233	10	1	1	1	0	1	4	E1	0
234	0	0	0	0	0	0	0	E2	0
234	0	0	0	0	0	0	0	A1	0
234	0	0	0	0	0	0	0	E1	0
234	10	0	0	0	0	0	0	E2	0
234	10	0	0	0	0	0	0	E1	0
234	10	0	0	0	0	0	0	A1	0
235	0	2	2	4	2	0	10	E2	1
235	0	2	2	4	2	0	10	E1	1
235	0	2	3	4	2	0	11	A1	1
235	10	0	0	0	0	0	0	E2	0
235	10	0	0	0	0	0	0	A1	0
235	10	0	0	0	0	0	0	E1	0
236	0	1	1	1	0	0	3	E2	0
236	0	1	1	1	0	0	3	E1	0
236	0	1	1	1	0	0	3	A1	0
236	10	0	0	0	0	0	0	E2	0
236	10	0	0	0	0	0	0	A1	0
236	10	0	0	0	0	0	0	E1	0
237	0	0	0	0	0	0	0	E2	0
237	0	0	0	0	0	0	0	E1	0
237	0	0	0	0	0	0	0	A1	0
237	10	0	0	0	0	0	0	E1	0
237	10	0	0	0	0	0	0	A1	0
237	10	0	0	0	0	0	0	E2	0
238	0	0	0	0	0	0	0	E1	0
238	0	0	0	0	0	0	0	E2	0
238	10	0	0	0	0	0	0	E1	0
239	0	0	1	1	0	0	2	E1	0
239	0	0	1	1	0	0	2	E2	0
239	10	0	0	0	0	0	0	E1	0
239	10	0	0	0	0	0	0	E2	0
240	0	3	4	3	3	2	15	E1	1
240	0	3	4	3	3	2	15	E2	1
240	10	1	1	2	1	1	6	E1	0
240	10	1	1	2	1	1	6	E2	0
241	0	0	0	0	0	0	0	E1	0
241	0	0	0	0	0	0	0	E2	0
241	10	0	0	0	0	0	0	E1	0
242	0	0	0	0	0	0	0	E1	0
242	0	0	0	0	0	0	0	A1	0
242	0	0	0	0	0	0	0	E2	0
242	10	0	0	0	0	0	0	E1	0
242	10	0	0	0	0	0	0	E2	0
242	10	0	0	0	0	0	0	A1	0
243	0	1	1	1	0	0	3	E1	0
243	0	1	1	1	0	0	3	E2	0
243	10	0	0	0	0	0	0	E2	0
243	10	0	0	0	0	0	0	E1	0
244	0	0	0	0	0	0	0	E2	0
244	0	0	0	0	0	0	0	E1	0
244	0	0	0	0	0	0	0	A1	0
244	10	0	0	0	0	0	0	E2	0
244	10	0	0	0	0	0	0	E1	0
244	10	0	0	0	0	0	0	A1	0
245	0	2	3	3	2	0	10	E2	1
245	0	2	3	3	2	0	10	A1	1
245	0	2	3	3	2	0	10	E1	1
245	10	0	0	0	0	0	0	E1	0
245	10	0	0	0	0	0	0	A1	0
245	10	0	0	0	0	0	0	E2	0
246	0	0	0	0	0	1	1	E1	0
246	0	0	0	0	0	1	1	E2	0
246	10	0	0	0	0	0	0	E2	0
246	10	0	0	0	0	0	0	E1	0
247	0	0	0	0	0	0	0	E2	0
247	0	0	0	0	0	0	0	E1	0
247	10	0	0	0	0	0	0	E2	0
247	10	0	0	0	0	0	0	E1	0
248	0	0	0	0	0	0	0	E2	0
248	0	0	0	0	0	0	0	E1	0
248	10	0	0	0	0	0	0	E1	0
249	0	0	0	0	0	0	0	E2	0
249	0	0	0	0	0	0	0	E1	0
249	0	0	0	0	0	0	0	A1	0
249	10	0	0	0	0	0	0	E1	0
249	10	0	0	0	0	0	0	E2	0
249	10	0	0	0	0	0	0	A1	0
250	0	0	0	0	0	0	0	E1	0
250	0	0	0	0	0	0	0	E2	0
250	0	0	0	0	0	0	0	A1	0
250	10	0	0	0	0	0	0	E1	0
250	10	0	0	0	0	0	0	A1	0
251	0	0	0	0	0	0	0	E1	0
251	0	0	0	0	0	0	0	E2	0
251	0	0	0	0	0	0	0	A1	0
251	10	0	0	0	0	0	0	E1	0
251	10	0	0	0	0	0	0	E2	0
251	10	0	0	0	0	0	0	A1	0
252	0	0	0	0	0	0	0	E2	0
252	0	0	0	0	0	0	0	E1	0
252	10	0	0	0	0	0	0	E2	0
252	10	0	0	0	0	0	0	E1	0
253	0	1	1	1	1	1	5	E2	0
253	0	1	1	1	1	1	5	E1	0
253	10	0	0	0	0	1	1	E2	0
253	10	0	0	0	0	1	1	E1	0
254	0	1	1	1	0	1	4	E2	0
254	0	1	1	1	0	1	4	E1	0
254	10	0	0	0	0	1	1	E1	0
254	10	0	0	0	0	1	1	E2	0
255	0	1	1	1	0	0	3	E2	0
255	0	1	1	1	0	0	3	E1	0
255	10	0	0	0	0	1	1	E1	0
255	10	0	0	0	0	1	1	E2	0
256	0	1	1	1	0	0	3	E2	0
256	0	0	0	0	0	0	0	E1	0
256	10	0	0	0	0	0	0	E2	0
256	10	0	0	0	0	0	0	E1	0
257	0	0	0	0	0	0	0	E2	0
257	0	0	0	0	0	0	0	E1	0
257	10	0	0	0	0	0	0	E1	0
258	0	0	0	0	0	0	0	E2	0
258	0	0	0	0	0	0	0	E1	0
258	10	0	0	0	0	0	0	E1	0
259	0	0	0	0	0	0	0	E2	0
259	0	0	0	0	0	0	0	E1	0
259	10	0	0	0	0	0	0	E2	0
259	10	0	0	0	0	0	0	E1	0
260	0	0	0	0	0	0	0	E2	0
260	0	0	0	0	0	0	0	E1	0
260	10	0	0	0	0	0	0	E2	0
260	10	0	0	0	0	0	0	E1	0
261	0	0	0	0	0	0	0	E2	0
261	0	0	0	0	0	0	0	E1	0
261	10	0	0	0	0	0	0	E2	0
261	10	0	0	0	0	0	0	E1	0
262	0	0	0	1	0	1	2	E2	0
262	0	0	0	1	0	1	2	E1	0
262	10	0	0	0	0	0	0	E1	0
262	10	0	0	0	0	0	0	E2	0
263	0	0	0	0	0	0	0	E2	0
263	0	0	0	0	0	0	0	E1	0
263	10	0	0	0	0	0	0	E2	0
263	10	0	0	0	0	0	0	A1	0
263	10	0	0	0	0	0	0	E1	0
264	0	0	0	0	0	0	0	E1	0
264	0	0	0	0	0	0	0	E2	0
264	0	0	0	0	0	0	0	A1	0
264	10	0	0	0	0	0	0	E1	0
264	10	0	0	0	0	0	0	E2	0
264	10	0	0	0	0	0	0	A1	0
265	0	0	0	0	0	1	1	E2	0
265	0	0	0	0	0	1	1	E1	0
265	0	0	0	0	0	1	1	A1	0
265	10	0	0	0	0	0	0	E2	0
265	10	0	0	0	0	0	0	E1	0
265	10	0	0	0	0	0	0	A1	0
266	0	0	0	0	0	0	0	E1	0
266	0	0	0	0	0	0	0	E2	0
266	0	0	0	0	0	0	0	A1	0
266	10	0	0	0	0	0	0	E2	0
266	10	0	0	0	0	0	0	E1	0
266	10	0	0	0	0	0	0	A1	0
267	0	0	0	0	0	0	0	E2	0
267	0	0	0	0	0	0	0	E1	0
267	0	0	0	0	0	0	0	A1	0
267	10	0	0	0	0	0	0	E1	0
267	10	0	0	0	0	0	0	A1	0
268	0	0	0	0	0	0	0	A1	0
268	0	0	0	0	0	0	0	E1	0
268	0	0	0	0	0	0	0	E2	0
268	10	0	0	0	0	0	0	E2	0
268	10	0	0	0	0	0	0	E1	0
268	10	0	0	0	1	0	1	A1	0
269	0	0	0	0	0	0	0	E2	0
269	0	0	0	0	0	0	0	E1	0
269	0	0	0	0	0	0	0	A1	0
269	10	0	0	0	0	0	0	E2	0
269	10	0	0	0	0	0	0	E1	0
269	10	0	0	0	0	0	0	A1	0
270	0	2	2	2	1	1	8	E2	0
270	0	2	2	2	1	1	8	E1	0
270	10	0	0	0	0	2	2	E2	0
270	10	0	0	0	0	2	2	E1	0
271	0	1	0	0	1	0	2	E2	0
271	0	1	0	0	1	0	2	E1	0
271	10	0	0	0	0	0	0	E1	0
271	10	0	0	0	0	0	0	E2	0
272	0	0	0	0	0	0	0	E1	0
272	0	0	0	0	0	0	0	A1	0
272	0	0	0	0	0	0	0	E2	0
272	10	0	0	0	0	0	0	E2	0
272	10	0	0	0	0	0	0	E1	0
272	10	0	0	0	0	0	0	A1	0
273	0	1	1	1	0	1	4	E1	0
273	0	1	1	2	1	0	5	E2	0
273	10	0	0	0	0	0	0	E1	0
273	10	0	0	0	2	3	5	E2	0
274	0	1	0	0	0	0	1	E1	0
274	0	1	0	0	0	0	1	E2	0
274	10	0	0	0	0	0	0	E1	0
274	10	0	0	0	0	0	0	E2	0
275	0	0	0	0	0	0	0	E2	0
275	0	0	0	0	0	0	0	E1	0
275	0	0	0	0	0	0	0	A1	0
275	10	0	0	0	0	0	0	E2	0
275	10	0	0	0	0	0	0	E1	0
275	10	0	0	0	0	0	0	A1	0
276	0	0	0	0	0	0	0	E2	0
276	0	0	0	0	0	0	0	E1	0
276	0	0	0	0	0	0	0	A1	0
276	10	0	0	0	0	0	0	E1	0
276	10	0	0	0	0	0	0	A1	0
276	10	0	0	0	0	0	0	E2	0
277	0	0	0	0	0	0	0	E2	0
277	0	0	0	0	0	0	0	E1	0
277	0	0	0	0	0	0	0	A1	0
277	10	0	0	0	0	0	0	E1	0
277	10	0	0	0	0	0	0	E2	0
277	10	0	0	0	0	0	0	A1	0
278	0	0	0	0	0	0	0	E2	0
278	0	0	0	0	0	0	0	E1	0
278	0	0	0	0	0	0	0	A1	0
278	10	0	0	0	0	1	1	A1	0
278	10	0	0	0	0	1	1	E1	0
278	10	0	0	0	0	0	0	E2	0
279	0	0	0	0	0	0	0	E1	0
279	0	0	0	0	0	0	0	A1	0
279	10	0	0	0	0	0	0	A1	0
279	10	0	0	0	0	0	0	E3	0
279	10	0	0	0	0	0	0	E1	0
280	0	1	0	0	0	0	1	E3	0
280	0	0	0	0	0	0	0	E1	0
280	0	0	0	0	0	0	0	A1	0
280	0	0	0	0	0	0	0	R1	0
280	10	0	0	1	0	0	1	E3	0
280	10	0	0	0	0	0	0	E1	0
280	10	0	0	0	0	0	0	A1	0
280	10	0	0	0	0	0	0	R1	0
281	0	1	0	0	1	0	2	E3	0
281	0	1	0	0	1	0	2	E1	0
281	0	1	0	1	1	0	3	A1	0
281	10	0	0	0	0	1	1	E3	0
281	10	0	0	0	0	1	1	E1	0
281	10	0	0	0	0	1	1	A1	0
282	0	0	0	0	0	0	0	E3	0
282	0	0	0	0	0	0	0	E1	0
282	0	0	0	0	0	0	0	A1	0
282	0	0	0	0	0	0	0	R1	0
282	10	0	0	0	0	0	0	E3	0
282	10	0	0	0	0	0	0	E1	0
282	10	0	0	0	0	0	0	A1	0
283	0	0	0	0	0	0	0	E3	0
283	0	0	0	0	0	0	0	E1	0
283	0	0	0	0	0	0	0	A1	0
283	10	0	0	0	0	0	0	E3	0
283	10	0	0	0	0	0	0	E1	0
283	10	0	0	0	0	0	0	A1	0
284	0	1	1	1	0	0	3	E1	0
284	0	1	1	1	1	0	4	E3	0
284	0	2	1	2	1	0	6	R1	0
284	10	0	0	0	0	0	0	E1	0
284	10	0	0	0	0	1	1	E3	0
284	10	0	0	0	0	0	0	R1	0
285	0	0	0	0	0	0	0	E3	0
285	0	0	0	0	0	0	0	E1	0
285	10	0	0	0	0	0	0	E3	0
285	10	0	0	0	0	0	0	E1	0
286	0	0	0	0	0	0	0	E3	0
286	10	0	0	0	0	0	0	E3	0
286	0	0	0	0	0	0	0	E1	0
286	10	0	0	0	0	0	0	E1	0
287	0	0	0	0	0	1	1	E3	0
287	0	0	0	0	0	1	1	E1	0
287	10	0	0	0	0	0	0	E1	0
287	10	0	0	0	0	0	0	E3	0
288	0	0	0	0	0	0	0	E1	0
288	0	0	0	0	0	0	0	E3	0
288	10	0	0	0	0	0	0	E1	0
288	10	0	0	0	0	0	0	E3	0
289	0	0	0	0	0	0	0	E3	0
289	0	0	0	0	0	0	0	E1	0
289	10	0	0	0	0	0	0	E3	0
289	10	0	0	0	0	0	0	E1	0
290	0	0	1	1	1	0	3	E3	0
290	0	0	1	2	1	0	4	E1	0
290	10	0	0	0	0	0	0	E1	0
290	10	0	0	0	0	0	0	E3	0
291	0	0	0	0	0	0	0	E3	0
291	0	0	0	0	0	0	0	E1	0
291	10	0	0	0	0	0	0	E3	0
291	10	0	0	0	0	0	0	E1	0
292	0	0	0	0	0	0	0	E3	0
292	0	0	0	0	0	0	0	E1	0
292	10	0	0	0	0	0	0	E3	0
292	10	0	0	0	0	0	0	E1	0
293	0	0	0	0	0	0	0	E3	0
293	0	0	0	0	0	0	0	E1	0
293	10	0	0	0	0	0	0	E3	0
293	10	0	0	0	0	0	0	E1	0
294	0	1	1	1	1	0	4	E3	0
294	0	1	1	1	1	0	4	E1	0
294	0	1	1	1	1	0	4	R1	0
294	10	0	0	0	0	0	0	E1	0
294	10	0	0	0	0	0	0	R1	0
294	10	0	0	0	0	0	0	E3	0
295	0	0	0	0	0	0	0	E3	0
295	0	0	0	0	0	0	0	E1	0
295	0	0	0	0	0	0	0	R1	0
295	10	0	0	0	0	0	0	E1	0
295	10	0	0	0	0	0	0	R1	0
295	10	0	0	0	0	0	0	E3	0
296	0	0	0	0	0	0	0	E1	0
296	0	0	0	0	0	0	0	R1	0
296	0	0	0	0	0	0	0	E3	0
296	10	0	0	0	0	0	0	E1	0
296	10	0	0	0	0	0	0	R1	0
296	10	0	0	0	0	0	0	E3	0
297	0	1	2	2	1	0	6	E3	0
297	0	1	2	2	1	0	6	E1	0
297	0	1	2	2	1	0	6	R1	0
297	10	0	0	0	0	0	0	E1	0
297	10	0	0	0	0	0	0	R1	0
297	10	0	0	0	0	0	0	E3	0
298	0	0	0	0	0	0	0	E3	0
298	0	0	0	0	0	0	0	E1	0
298	0	0	0	0	0	0	0	R1	0
298	10	0	0	0	0	0	0	E3	0
298	10	0	0	0	0	0	0	E1	0
298	10	0	0	0	0	0	0	R1	0
299	0	0	0	0	0	0	0	E1	0
299	0	0	0	0	0	0	0	E3	0
299	10	0	0	0	0	0	0	E3	0
299	10	0	0	0	0	0	0	E1	0
300	0	1	1	1	1	1	5	E3	0
300	0	1	1	1	1	1	5	A1	0
300	0	1	1	1	1	1	5	E1	0
300	0	1	1	1	1	1	5	R1	0
300	10	0	0	0	0	0	0	E3	0
300	10	0	0	0	0	0	0	E1	0
300	10	0	0	0	0	0	0	R1	0
300	10	0	0	0	0	0	0	A1	0
301	0	0	0	0	0	0	0	E3	0
301	0	0	0	0	0	0	0	A1	0
301	0	0	0	0	0	0	0	E1	0
301	10	0	0	0	0	0	0	E3	0
301	10	0	0	0	0	0	0	E1	0
301	10	0	0	0	0	0	0	R1	0
302	0	3	2	3	2	1	11	E3	1
302	0	3	2	3	2	1	11	A1	1
302	0	3	2	3	2	1	11	E1	1
302	10	0	0	0	0	0	0	E3	0
302	10	0	0	0	0	0	0	E1	0
302	10	0	0	0	0	0	0	A1	0
303	0	0	2	1	0	1	4	E1	0
303	0	0	2	1	0	1	4	E3	0
303	0	0	2	1	0	1	4	R1	0
303	10	0	0	0	0	1	1	E3	0
303	10	0	0	0	0	1	1	E1	0
303	10	0	0	0	0	1	1	R1	0
304	0	0	0	0	0	0	0	E3	0
304	0	0	0	0	0	0	0	E1	0
304	0	0	0	0	0	0	0	R1	0
304	10	0	0	0	0	0	0	E3	0
304	10	0	0	0	0	0	0	E1	0
304	10	0	0	0	0	0	0	R1	0
305	0	0	0	0	0	0	0	E1	0
305	0	0	0	0	0	0	0	R1	0
305	0	0	0	0	0	0	0	E3	0
305	10	0	0	0	0	0	0	E1	0
305	10	0	0	0	0	0	0	R1	0
305	10	0	0	0	0	0	0	E3	0
306	0	0	0	0	0	0	0	E3	0
306	0	0	0	0	0	0	0	E1	0
306	10	0	0	0	0	0	0	E3	0
306	10	0	0	0	0	0	0	E1	0
307	0	0	0	0	0	0	0	E3	0
307	0	0	0	0	0	0	0	E1	0
307	0	0	0	0	0	0	0	A1	0
307	10	0	0	0	0	0	0	A1	0
307	10	0	0	0	0	0	0	E1	0
308	0	0	0	0	0	0	0	E3	0
308	0	0	0	0	0	0	0	E1	0
308	10	0	0	0	0	0	0	E1	0
309	0	0	0	0	0	0	0	E3	0
309	0	0	0	0	0	0	0	A1	0
309	0	0	0	0	0	0	0	E1	0
309	10	0	0	0	0	0	0	E1	0
309	10	0	0	0	0	0	0	A1	0
310	0	0	0	0	0	0	0	E3	0
310	0	0	0	0	0	0	0	E1	0
310	0	0	0	0	0	0	0	A1	0
310	10	0	0	0	0	0	0	E1	0
310	10	0	0	0	0	0	0	A1	0
311	0	0	0	0	0	0	0	E3	0
311	0	0	0	0	0	0	0	E1	0
311	0	0	0	0	0	0	0	A1	0
311	10	0	0	0	0	0	0	E3	0
311	10	0	0	0	0	0	0	E1	0
311	10	0	0	0	0	0	0	A1	0
312	0	0	0	0	0	0	0	E3	0
312	0	0	0	0	0	0	0	E1	0
312	10	0	0	0	0	0	0	E3	0
312	10	0	0	0	0	0	0	E1	0
313	0	0	0	0	0	0	0	E3	0
313	0	0	0	0	0	0	0	E1	0
313	0	0	0	0	0	0	0	A1	0
313	10	0	0	0	0	0	0	E3	0
313	10	0	0	0	0	0	0	E1	0
313	10	0	0	0	0	0	0	A1	0
314	0	0	0	0	0	0	0	E3	0
314	0	0	0	0	0	0	0	E1	0
314	0	1	1	1	0	0	3	A1	0
314	10	0	0	0	0	0	0	E1	0
314	10	0	0	0	0	0	0	E3	0
314	10	0	0	0	0	0	0	A1	0
315	0	0	0	0	0	0	0	E3	0
315	0	0	0	0	0	0	0	E1	0
315	0	0	0	0	0	0	0	A1	0
315	10	0	0	0	0	1	1	E1	0
315	10	0	0	0	0	1	1	E3	0
315	10	0	0	0	0	1	1	A1	0
316	0	0	0	0	0	0	0	E4	0
316	0	0	0	0	0	0	0	A1	0
316	0	0	0	0	0	0	0	E1	0
316	10	0	0	0	0	0	0	E4	0
316	10	0	0	0	0	0	0	E1	0
316	10	0	0	0	0	0	0	A1	0
317	0	0	0	0	0	0	0	E4	0
317	0	0	0	0	0	0	0	E1	0
317	0	0	0	0	0	0	0	A1	0
317	10	0	0	0	0	0	0	E4	0
317	10	0	0	0	0	0	0	E1	0
317	10	0	0	0	0	0	0	A1	0
318	0	0	0	0	0	0	0	E4	0
318	0	0	0	0	0	0	0	E1	0
318	0	0	0	0	0	0	0	A1	0
318	10	0	0	0	0	0	0	E1	0
318	10	0	0	0	0	0	0	E4	0
318	10	0	0	0	0	0	0	A1	0
319	0	0	0	0	0	0	0	E4	0
319	0	0	0	0	0	0	0	E1	0
319	0	0	0	0	0	0	0	A1	0
319	0	0	0	0	0	0	0	R1	0
319	10	0	0	0	0	0	0	E4	0
319	10	0	0	0	0	0	0	E1	0
319	10	0	0	0	0	0	0	R1	0
320	0	0	0	0	0	0	0	E4	0
320	0	0	0	0	0	0	0	E1	0
320	0	0	0	0	0	0	0	A1	0
320	0	0	0	0	0	0	0	R1	0
320	10	0	0	0	0	0	0	E4	0
320	10	0	0	0	0	0	0	E1	0
320	10	0	0	0	0	0	0	A1	0
321	0	0	0	0	0	0	0	E4	0
321	0	0	0	0	0	0	0	E1	0
321	0	0	0	0	0	0	0	A1	0
321	0	0	0	0	0	0	0	R1	0
321	10	0	0	0	0	0	0	E4	0
321	10	0	0	0	0	0	0	E1	0
321	10	0	0	0	0	0	0	A1	0
321	10	0	0	0	0	0	0	R1	0
322	0	0	0	0	0	0	0	E4	0
322	0	0	0	0	0	0	0	E1	0
322	0	0	0	0	0	0	0	A1	0
322	0	0	0	0	0	0	0	R1	0
322	10	0	0	0	0	0	0	E4	0
322	10	0	0	0	0	0	0	A1	0
322	10	0	0	0	0	0	0	E1	0
323	0	1	0	2	0	0	3	E4	0
323	0	0	0	0	0	0	0	E1	0
323	0	0	0	0	0	0	0	A1	0
323	10	0	0	0	0	0	0	E4	0
323	10	0	0	0	0	0	0	E1	0
323	10	0	0	0	0	0	0	A1	0
324	0	0	0	0	0	0	0	E4	0
324	0	0	0	0	0	0	0	E1	0
324	10	0	0	0	0	0	0	E1	0
324	10	0	0	0	0	0	0	E4	0
325	0	0	0	0	0	0	0	E4	0
325	0	0	0	0	0	0	0	A1	0
325	0	0	0	0	0	0	0	E1	0
325	10	0	0	0	0	0	0	E1	0
325	10	0	0	0	1	0	1	E4	0
326	0	0	0	0	0	0	0	E1	0
326	0	0	0	0	0	0	0	A1	0
326	0	0	0	0	0	0	0	E4	0
326	10	0	0	0	0	0	0	E1	0
326	10	0	0	0	0	0	0	E4	0
326	10	0	0	0	0	0	0	A1	0
327	0	4	3	4	4	3	18	E1	1
327	0	3	3	3	3	3	15	E4	1
327	10	4	3	4	4	3	18	E4	1
327	10	4	3	4	4	3	18	E1	1
328	0	0	0	0	0	0	0	E4	0
328	0	0	0	0	0	0	0	E1	0
328	0	0	0	0	0	0	0	R1	0
328	10	0	0	0	0	0	0	E4	0
328	10	0	0	0	0	0	0	E1	0
328	10	0	0	0	0	0	0	R1	0
329	0	0	0	0	0	0	0	E4	0
329	0	0	0	0	0	0	0	E1	0
329	10	0	0	0	0	0	0	E4	0
329	10	0	0	0	0	0	0	E1	0
330	0	0	0	0	0	0	0	E4	0
330	0	0	0	0	0	0	0	E1	0
330	10	0	0	0	0	0	0	E1	0
330	10	0	0	0	0	0	0	E4	0
331	0	0	0	0	0	0	0	E1	0
331	0	0	0	0	0	0	0	E4	0
331	0	0	0	0	0	0	0	A1	0
331	10	0	0	0	0	0	0	E4	0
331	10	0	0	0	0	0	0	E1	0
331	10	0	0	0	0	0	0	A1	0
332	0	4	2	2	0	1	9	A1	0
332	0	4	1	2	0	1	8	E1	0
332	0	4	2	2	0	2	10	E4	1
332	10	1	1	1	1	3	7	E4	0
332	10	1	1	1	0	1	4	E1	0
332	10	1	1	1	0	1	4	A1	0
333	0	1	1	1	1	2	6	E4	0
333	0	1	1	1	2	3	8	E1	0
333	0	1	1	1	1	2	6	A1	0
333	10	3	3	3	3	3	15	E4	1
333	10	3	3	3	3	3	15	E1	1
334	0	0	0	0	0	0	0	E4	0
334	10	0	0	0	0	0	0	E4	0
334	0	0	0	0	0	0	0	E1	0
334	0	0	0	0	0	0	0	A1	0
334	10	0	0	0	0	0	0	E1	0
334	10	0	0	0	0	0	0	A1	0
335	0	0	0	0	0	0	0	E1	0
335	0	0	0	0	0	0	0	E4	0
335	0	0	0	0	0	0	0	R1	0
335	10	0	0	0	0	0	0	E4	0
335	10	0	0	0	0	0	0	E1	0
335	10	0	0	0	0	0	0	R1	0
336	0	0	0	0	0	0	0	E1	0
336	0	0	0	0	0	0	0	E4	0
336	0	0	0	0	0	0	0	R1	0
336	10	0	0	0	0	0	0	E4	0
337	0	0	0	0	0	0	0	E1	0
337	0	0	0	0	0	0	0	R1	0
337	0	0	0	0	0	0	0	E4	0
337	10	0	0	0	0	0	0	E1	0
337	10	0	0	0	0	0	0	R1	0
337	10	0	0	0	0	0	0	E4	0
338	0	0	0	0	0	0	0	E4	0
338	0	0	0	0	0	0	0	E1	0
338	0	0	0	0	0	0	0	R1	0
338	10	0	0	0	0	0	0	E4	0
338	10	0	0	0	0	0	0	E1	0
339	0	0	0	1	0	0	1	E4	0
339	0	1	0	0	0	0	1	E1	0
339	10	0	0	0	0	0	0	E1	0
339	10	0	0	0	0	0	0	E4	0
340	0	0	0	0	0	0	0	E1	0
340	0	0	0	0	0	0	0	E4	0
340	0	0	0	0	0	0	0	R1	0
340	0	0	0	0	0	0	0	A2	0
340	10	0	0	0	0	0	0	E4	0
340	10	0	0	0	0	0	0	E1	0
340	10	0	0	0	0	0	0	R1	0
341	0	2	1	1	0	1	5	E1	0
341	0	2	1	1	0	1	5	R1	0
341	0	2	1	1	0	1	5	E4	0
341	10	2	2	2	2	2	10	E4	1
341	10	0	0	0	0	0	0	E1	0
341	10	0	0	0	0	0	0	R1	0
342	0	0	0	0	0	0	0	E1	0
342	0	0	0	0	0	0	0	E4	0
342	10	0	0	0	0	0	0	E4	0
342	10	0	0	0	0	0	0	E1	0
343	0	2	1	1	0	1	5	E4	0
343	0	2	1	1	0	1	5	E1	0
343	0	2	1	1	0	1	5	R1	0
343	10	1	1	1	1	1	5	E4	0
343	10	0	0	0	0	0	0	E1	0
343	10	0	0	0	0	0	0	R1	0
344	0	3	3	3	4	3	16	E4	1
344	0	1	2	2	0	1	6	E1	0
344	0	1	2	2	0	1	6	R1	0
344	10	1	1	1	0	0	3	E1	0
344	10	1	1	1	0	1	4	E4	0
344	10	1	1	1	0	0	3	R1	0
345	0	0	0	0	0	0	0	E4	0
345	0	0	0	0	0	0	0	E1	0
345	0	0	0	0	0	0	0	R1	0
345	10	0	0	0	0	0	0	E4	0
345	10	0	0	0	0	0	0	E1	0
345	10	0	0	0	0	0	0	R1	0
346	0	0	0	0	0	0	0	E4	0
346	0	0	0	0	0	0	0	E1	0
346	0	0	0	0	0	0	0	R1	0
346	10	0	0	0	0	0	0	E4	0
346	10	0	0	0	0	0	0	E1	0
347	0	2	2	2	0	2	8	E1	0
347	0	2	1	3	0	2	8	E4	0
347	10	1	1	2	1	2	7	E4	0
347	10	1	1	1	1	2	6	E1	0
348	0	1	0	1	0	1	3	E4	0
348	0	1	0	1	0	1	3	E1	0
348	0	1	0	1	0	1	3	R1	0
348	10	1	1	1	1	1	5	E4	0
348	10	0	0	0	0	0	0	E1	0
349	0	1	1	2	0	0	4	E1	0
349	0	1	1	2	0	0	4	E4	0
349	10	1	1	1	1	1	5	E4	0
349	10	0	0	2	0	0	2	E1	0
350	0	0	0	0	0	0	0	E4	0
350	0	0	0	0	0	0	0	E1	0
350	10	0	0	0	0	0	0	E1	0
350	10	0	0	0	0	0	0	E4	0
351	0	0	0	0	0	0	0	E1	0
351	0	0	0	0	0	0	0	E4	0
351	0	0	0	0	0	0	0	R1	0
351	10	0	0	0	0	0	0	E4	0
351	10	0	0	0	0	0	0	E1	0
351	10	0	0	0	0	0	0	R1	0
352	0	0	0	0	0	0	0	E1	0
352	0	0	0	0	0	0	0	E4	0
352	10	0	0	0	0	0	0	E4	0
352	10	0	0	0	0	0	0	E1	0
353	0	0	0	0	0	0	0	E4	0
353	0	0	0	0	0	0	0	E1	0
353	10	0	0	0	2	2	4	E4	0
353	10	0	0	0	0	0	0	E1	0
354	0	1	1	1	0	0	3	E1	0
354	0	1	1	1	0	0	3	E4	0
354	10	0	0	0	0	2	2	E4	0
354	10	0	0	0	0	1	1	E1	0
355	0	0	0	0	0	0	0	E4	0
355	0	0	0	0	0	0	0	E1	0
355	10	0	0	0	0	0	0	E1	0
355	10	0	0	0	0	0	0	E4	0
356	0	1	0	0	0	0	1	E1	0
356	0	1	0	0	0	0	1	E4	0
356	10	0	0	0	0	0	0	E4	0
356	10	0	0	0	0	0	0	E1	0
357	0	4	3	4	4	2	17	E1	1
357	0	4	3	4	4	2	17	E4	1
357	0	4	3	4	4	1	16	R1	1
357	10	4	2	2	2	1	11	E4	1
357	10	4	2	2	2	1	11	E1	1
357	10	4	2	2	2	1	11	R1	1
358	0	0	0	0	0	0	0	E4	0
358	0	0	0	0	0	0	0	E1	0
358	0	0	0	0	0	0	0	R1	0
358	10	0	0	0	0	0	0	E1	0
358	10	0	0	0	0	0	0	R1	0
358	10	0	0	0	0	0	0	E4	0
359	0	3	2	3	2	2	12	E4	1
359	0	3	2	3	2	2	12	E1	1
359	10	0	0	0	0	1	1	E4	0
359	10	2	2	2	2	1	9	E1	0
360	0	2	1	1	1	1	6	E1	0
360	0	2	1	1	1	1	6	E4	0
360	10	0	0	0	0	0	0	E4	0
360	10	0	0	0	0	0	0	E1	0
